# Supplementary material for: Comparison of Genetic Merit for Weight and Meat Traits between the Polled and Horned Cattle in Multiple Beef Breeds
Source: Animals (Basel). 2021 Mar 18;11(3):870. doi: 10.3390/ani11030870 (PMC8003249; doi:10.3390/ani11030870)
Supplement: Supplementary file 1 [file animals-11-00870-s001.zip]

Archive with 3 entries (3 files):
- animals_Supplementary_Polledenss_Production2/Supplementary_Polledness_Production_Beef_Cattle_FINAL-v2.docx
- animals_Supplementary_Polledenss_Production2/TableS1_Polledness_Production_Beef_Cattle_FINAL.xlsx
- animals_Supplementary_Polledenss_Production2/TableS2_Polledness_Production_Beef_Cattle_FINAL.xlsx
