# Supplementary material for: Comparison of Genetic Merit for Weight and Meat Traits between the Polled and Horned Cattle in Multiple Beef Breeds
Source: Animals (Basel). 2021 Mar 18;11(3):870. doi: 10.3390/ani11030870 (PMC8003249; doi:10.3390/ani11030870)
Supplement: Supplementary file 1 [file animals-11-00870-s001.zip › animals_Supplementary_Polledenss_Production2/TableS1_Polledness_Production_Beef_Cattle_FINAL.xlsx]

## Sheet: Charolais
Breed	Traits	Birth_years	EBV_accuracy	Head_status	N_animals	Mean	SD	SEM	CI95%_lower	CI95%_upper	Poll_vs_Horn_tTest	P_value	Point_biserial_correlation	Effect_size	CI95%_ES_lower	CI95%_ES_upper
Charolais	BirthWt_kg	2000_to_2018	50	Combined	21497	0.334	1.52	0.0104	0.313	0.355
Charolais	BirthWt_kg	2000_to_2018	50	Poll	13421	-0.00629	1.55	0.0134	-0.0331	0.0205	-47	0	-0.29	-0.66	-0.69	-0.63
Charolais	BirthWt_kg	2000_to_2018	50	Horn	7510	0.923	1.26	0.0145	0.894	0.952
Charolais	BirthWt_kg	2000_to_2018	70	Combined	9277	0.0454	1.69	0.0175	0.0104	0.0804
Charolais	BirthWt_kg	2000_to_2018	70	Poll	6318	-0.287	1.69	0.0212	-0.329	-0.244	-31	5.2e-193	-0.29	-0.68	-0.73	-0.63
Charolais	BirthWt_kg	2000_to_2018	70	Horn	2757	0.777	1.44	0.0273	0.722	0.832
Charolais	BirthWt_kg	1972_to_1999	50	Combined	2179	0.38	1.27	0.0273	0.325	0.434
Charolais	BirthWt_kg	1972_to_1999	50	Poll	555	0.229	1.21	0.0514	0.126	0.332	-3.3	0.0012	-0.068	-0.16	-0.26	-0.063
Charolais	BirthWt_kg	1972_to_1999	50	Horn	1584	0.427	1.3	0.0326	0.362	0.492
Charolais	BirthWt_kg	1977_to_1999	70	Combined	417	0.329	1.67	0.0818	0.165	0.493
Charolais	BirthWt_kg	1977_to_1999	70	Poll	128	0.141	1.4	0.124	-0.107	0.389	-1.6	0.1	-0.073	-0.17	-0.38	0.04
Charolais	BirthWt_kg	1977_to_1999	70	Horn	282	0.406	1.78	0.106	0.194	0.618
Charolais	Day200Wt_kg	2000_to_2018	50	Combined	20985	11	5.27	0.0364	10.9	11.1
Charolais	Day200Wt_kg	2000_to_2018	50	Poll	12668	11.5	5.32	0.0472	11.4	11.6	18	2e-68	0.12	0.25	0.22	0.28
Charolais	Day200Wt_kg	2000_to_2018	50	Horn	7796	10.2	5.07	0.0575	10.1	10.3
Charolais	Day200Wt_kg	2000_to_2018	70	Combined	2109	11	6	0.131	10.8	11.3
Charolais	Day200Wt_kg	2000_to_2018	70	Poll	1259	11.5	6.15	0.173	11.1	11.8	4.8	2e-06	0.1	0.22	0.13	0.31
Charolais	Day200Wt_kg	2000_to_2018	70	Horn	813	10.2	5.67	0.199	9.81	10.6
Charolais	Day200Wt_kg	1972_to_1999	50	Combined	2239	3.09	5.47	0.116	2.86	3.32
Charolais	Day200Wt_kg	1972_to_1999	50	Poll	570	3.99	5.24	0.219	3.55	4.43	4.9	1.1e-06	0.1	0.23	0.13	0.33
Charolais	Day200Wt_kg	1972_to_1999	50	Horn	1630	2.73	5.53	0.137	2.45	3
Charolais	Day200Wt_kg	1981_to_1999	70	Combined	303	4.98	7.27	0.418	4.14	5.82
Charolais	Day200Wt_kg	1981_to_1999	70	Poll	74	6.59	6.71	0.78	5.03	8.15	2.4	0.018	0.13	0.31	0.042	0.58
Charolais	Day200Wt_kg	1981_to_1999	70	Horn	227	4.38	7.34	0.487	3.41	5.36
Charolais	Day400Wt_kg	2000_to_2018	50	Combined	20838	21.6	9.63	0.0667	21.5	21.8
Charolais	Day400Wt_kg	2000_to_2018	50	Poll	12586	22.8	9.64	0.086	22.6	23	23	2.5e-116	0.16	0.34	0.31	0.37
Charolais	Day400Wt_kg	2000_to_2018	50	Horn	7734	19.6	9.27	0.105	19.4	19.9
Charolais	Day400Wt_kg	2000_to_2018	70	Combined	2127	22.2	11.5	0.25	21.7	22.7
Charolais	Day400Wt_kg	2000_to_2018	70	Poll	1456	23.3	11.5	0.302	22.7	23.9	7.3	7.2e-13	0.16	0.35	0.25	0.44
Charolais	Day400Wt_kg	2000_to_2018	70	Horn	618	19.4	11.1	0.448	18.5	20.3
Charolais	Day400Wt_kg	1972_to_1999	50	Combined	2027	6.82	9.75	0.217	6.39	7.26
Charolais	Day400Wt_kg	1972_to_1999	50	Poll	511	9.06	9.24	0.409	8.25	9.88	6.4	2.4e-10	0.14	0.32	0.22	0.42
Charolais	Day400Wt_kg	1972_to_1999	50	Horn	1477	5.97	9.86	0.257	5.46	6.49
Charolais	Day400Wt_kg	1981_to_1999	70	Combined	263	8.67	14.9	0.918	6.83	10.5
Charolais	Day400Wt_kg	1981_to_1999	70	Poll	61	13.3	13.1	1.68	9.92	16.6	3.1	0.0024	0.18	0.44	0.14	0.74
Charolais	Day400Wt_kg	1981_to_1999	70	Horn	200	7.1	15.1	1.07	4.96	9.24
Charolais	Day600Wt_kg	2000_to_2018	50	Combined	21147	29.6	14.6	0.1	29.4	29.8
Charolais	Day600Wt_kg	2000_to_2018	50	Poll	12766	30.5	14.6	0.129	30.2	30.7	12	7.7e-34	0.084	0.18	0.15	0.21
Charolais	Day600Wt_kg	2000_to_2018	50	Horn	7845	27.9	14.4	0.162	27.6	28.3
Charolais	Day600Wt_kg	2000_to_2018	70	Combined	3467	29.5	17.9	0.303	28.9	30.1
Charolais	Day600Wt_kg	2000_to_2018	70	Poll	2172	30.5	17.5	0.376	29.8	31.3	5.1	4e-07	0.088	0.18	0.11	0.25
Charolais	Day600Wt_kg	2000_to_2018	70	Horn	1227	27.3	18.2	0.519	26.2	28.3
Charolais	Day600Wt_kg	1972_to_1999	50	Combined	2005	9.22	15.7	0.35	8.52	9.92
Charolais	Day600Wt_kg	1972_to_1999	50	Poll	499	13.2	14.6	0.652	11.9	14.5	7	5.3e-12	0.15	0.36	0.26	0.46
Charolais	Day600Wt_kg	1972_to_1999	50	Horn	1468	7.75	15.9	0.415	6.92	8.58
Charolais	Day600Wt_kg	1979_to_1999	70	Combined	373	9.13	23	1.19	6.75	11.5
Charolais	Day600Wt_kg	1979_to_1999	70	Poll	75	16.5	21.2	2.45	11.6	21.4	3.4	0.00099	0.17	0.43	0.17	0.69
Charolais	Day600Wt_kg	1979_to_1999	70	Horn	294	7.06	23.1	1.35	4.36	9.76
Charolais	MatCowWt_kg	2000_to_2018	50	Combined	19215	30.1	19.8	0.143	29.9	30.4
Charolais	MatCowWt_kg	2000_to_2018	50	Poll	11733	28.6	20	0.184	28.2	29	-13	2.3e-40	-0.096	-0.2	-0.23	-0.17
Charolais	MatCowWt_kg	2000_to_2018	50	Horn	7015	32.5	19.1	0.227	32	33
Charolais	MatCowWt_kg	2000_to_2018	70	Combined	1416	27.6	26.1	0.692	26.2	28.9
Charolais	MatCowWt_kg	2000_to_2018	70	Poll	925	26	25.7	0.843	24.4	27.7	-2.6	0.0099	-0.07	-0.15	-0.26	-0.038
Charolais	MatCowWt_kg	2000_to_2018	70	Horn	460	29.9	26.8	1.25	27.4	32.4
Charolais	MatCowWt_kg	1973_to_1999	50	Combined	1702	11.9	22.1	0.535	10.8	12.9
Charolais	MatCowWt_kg	1973_to_1999	50	Poll	430	11.7	18.9	0.91	9.9	13.5	-0.037	0.97	-0.00082	-0.0047	-0.11	0.11
Charolais	MatCowWt_kg	1973_to_1999	50	Horn	1238	11.8	23.2	0.658	10.4	13.1
Charolais	MatCowWt_kg	1981_to_1999	70	Combined	162	12.3	34.8	2.74	6.83	17.8
Charolais	MatCowWt_kg	1981_to_1999	70	Poll	43	12.2	26.4	4.02	4.19	20.3	0.045	0.96	0.0031	0.0062	-0.34	0.36
Charolais	MatCowWt_kg	1981_to_1999	70	Horn	117	12	37.6	3.47	5.05	18.9
Charolais	Milk_kg	2000_to_2018	50	Combined	12967	7.05	4.96	0.0435	6.96	7.13
Charolais	Milk_kg	2000_to_2018	50	Poll	7549	7.87	5.13	0.059	7.75	7.99	24	2.3e-123	0.2	0.43	0.39	0.47
Charolais	Milk_kg	2000_to_2018	50	Horn	5117	5.83	4.43	0.0619	5.7	5.95
Charolais	Milk_kg	2000_to_2018	70	Combined	1518	7.1	5.42	0.139	6.83	7.38
Charolais	Milk_kg	2000_to_2018	70	Poll	812	7.68	5.77	0.203	7.27	8.08	4.6	4e-06	0.12	0.24	0.14	0.34
Charolais	Milk_kg	2000_to_2018	70	Horn	687	6.4	4.91	0.187	6.02	6.77
Charolais	Milk_kg	1972_to_1999	50	Combined	2273	2.38	4.14	0.0867	2.21	2.55
Charolais	Milk_kg	1972_to_1999	50	Poll	559	3.53	4.6	0.195	3.14	3.92	7.2	1.5e-12	0.16	0.36	0.26	0.46
Charolais	Milk_kg	1972_to_1999	50	Horn	1674	1.98	3.89	0.0951	1.79	2.17
Charolais	Milk_kg	1976_to_1999	70	Combined	401	2.89	5.43	0.271	2.35	3.43
Charolais	Milk_kg	1976_to_1999	70	Poll	101	4.67	6.38	0.635	3.4	5.94	3.5	0.00072	0.19	0.42	0.19	0.65
Charolais	Milk_kg	1976_to_1999	70	Horn	298	2.27	4.91	0.285	1.7	2.84
Charolais	CarcaseWt_kg	2000_to_2018	50	Combined	13944	18	8.15	0.069	17.9	18.1
Charolais	CarcaseWt_kg	2000_to_2018	50	Poll	8573	18.4	8.1	0.0875	18.2	18.5	7.6	3.4e-14	0.065	0.14	0.11	0.17
Charolais	CarcaseWt_kg	2000_to_2018	50	Horn	5035	17.3	8.17	0.115	17	17.5
Charolais	CarcaseWt_kg	2000_to_2018	70	Combined	272	20.3	9.86	0.598	19.1	21.5
Charolais	CarcaseWt_kg	2000_to_2018	70	Poll	189	20.6	10.4	0.759	19.1	22.1	0.91	0.36	0.051	0.12	-0.15	0.39
Charolais	CarcaseWt_kg	2000_to_2018	70	Horn	75	19.5	8.42	0.972	17.5	21.4
Charolais	CarcaseWt_kg	1973_to_1999	50	Combined	1311	7.64	8.36	0.231	7.18	8.1
Charolais	CarcaseWt_kg	1973_to_1999	50	Poll	329	8.31	7.09	0.391	7.53	9.1	1.9	0.056	0.048	0.12	-0.0056	0.25
Charolais	CarcaseWt_kg	1973_to_1999	50	Horn	960	7.39	8.78	0.283	6.82	7.95
Charolais	CarcaseWt_kg	1981_to_1999	70	Combined	77	14.4	12.3	1.4	11.6	17.2
Charolais	CarcaseWt_kg	1981_to_1999	70	Poll	29	10.8	11.8	2.18	6.43	15.2	-2	0.051	-0.22	-0.46	-0.93	0.022
Charolais	CarcaseWt_kg	1981_to_1999	70	Horn	47	16.4	12.3	1.8	12.8	20
Charolais	EyeMuscleArea_sqcm	2000_to_2018	50	Combined	3997	1.49	1.2	0.0189	1.45	1.53
Charolais	EyeMuscleArea_sqcm	2000_to_2018	50	Poll	2834	1.38	1.18	0.0221	1.33	1.42	-9.6	2e-21	-0.15	-0.34	-0.41	-0.27
Charolais	EyeMuscleArea_sqcm	2000_to_2018	50	Horn	1062	1.79	1.21	0.0371	1.72	1.87
Charolais	EyeMuscleArea_sqcm	2000_to_2018	70	Combined	87	1.53	1.62	0.174	1.18	1.87
Charolais	EyeMuscleArea_sqcm	2000_to_2018	70	Poll	58	1.43	1.65	0.217	0.992	1.86	-0.62	0.54	-0.065	-0.14	-0.59	0.31
Charolais	EyeMuscleArea_sqcm	2000_to_2018	70	Horn	28	1.65	1.55	0.293	1.06	2.24
Charolais	EyeMuscleArea_sqcm	1981_to_1999	50	Combined	125	1.13	1.23	0.11	0.906	1.35
Charolais	EyeMuscleArea_sqcm	1981_to_1999	50	Poll	43	0.5	1.18	0.18	0.14	0.86	-4.5	2.5e-05	-0.38	-0.85	-1.3	-0.43
Charolais	EyeMuscleArea_sqcm	1981_to_1999	50	Horn	80	1.48	1.13	0.126	1.23	1.73
Charolais	EyeMuscleArea_sqcm	1981_to_1999	70	Combined	26	1	1.89	0.371	0.258	1.74
Charolais	EyeMuscleArea_sqcm	1981_to_1999	70	Poll	11	-0.355	1.39	0.418	-1.19	0.481	-4	0.00055	-0.62	-1.6	-2.6	-0.54
Charolais	EyeMuscleArea_sqcm	1981_to_1999	70	Horn	15	1.99	1.59	0.411	1.17	2.82
Charolais	RibFat_mm	2000_to_2018	50	Combined	7317	0.513	0.975	0.0114	0.491	0.536
Charolais	RibFat_mm	2000_to_2018	50	Poll	5177	0.702	0.932	0.013	0.676	0.728	27	5.1e-149	0.31	0.72	0.67	0.77
Charolais	RibFat_mm	2000_to_2018	50	Horn	1957	0.0341	0.92	0.0208	-0.00747	0.0757
Charolais	RibFat_mm	2000_to_2018	70	Combined	223	0.701	1.21	0.0811	0.539	0.863
Charolais	RibFat_mm	2000_to_2018	70	Poll	171	1.01	1.08	0.0828	0.847	1.18	8.1	1.2e-11	0.47	1.3	0.94	1.7
Charolais	RibFat_mm	2000_to_2018	70	Horn	45	-0.393	1.03	0.153	-0.699	-0.0873
Charolais	RibFat_mm	1981_to_1999	50	Combined	157	-0.215	1.12	0.0892	-0.394	-0.0369
Charolais	RibFat_mm	1981_to_1999	50	Poll	51	0.606	1.14	0.16	0.286	0.926	6.9	1.3e-09	0.53	1.2	0.79	1.6
Charolais	RibFat_mm	1981_to_1999	50	Horn	103	-0.633	0.835	0.0823	-0.798	-0.468
Charolais	RibFat_mm	1981_to_1999	70	Combined	32	-0.0562	1.68	0.298	-0.652	0.54
Charolais	RibFat_mm	1981_to_1999	70	Poll	14	1.15	1.25	0.334	0.482	1.82	5.3	1.4e-05	0.7	1.9	0.87	2.9
Charolais	RibFat_mm	1981_to_1999	70	Horn	17	-1.17	1.17	0.284	-1.74	-0.603
Charolais	RumpFat_mm	2000_to_2018	50	Combined	6961	0.787	1.46	0.0175	0.752	0.822
Charolais	RumpFat_mm	2000_to_2018	50	Poll	4967	1.07	1.38	0.0196	1.03	1.11	28	5.4e-150	0.32	0.75	0.69	0.81
Charolais	RumpFat_mm	2000_to_2018	50	Horn	1831	0.0343	1.38	0.0323	-0.0303	0.0989
Charolais	RumpFat_mm	2000_to_2018	70	Combined	212	1.23	1.82	0.125	0.977	1.48
Charolais	RumpFat_mm	2000_to_2018	70	Poll	164	1.72	1.59	0.125	1.47	1.97	8.4	6.1e-12	0.5	1.5	1.1	1.9
Charolais	RumpFat_mm	2000_to_2018	70	Horn	41	-0.576	1.55	0.242	-1.06	-0.0916
Charolais	RumpFat_mm	1981_to_1999	50	Combined	154	-0.282	1.68	0.136	-0.554	-0.00982
Charolais	RumpFat_mm	1981_to_1999	50	Poll	51	1.02	1.61	0.225	0.57	1.47	7.7	2.9e-11	0.56	1.4	0.96	1.8
Charolais	RumpFat_mm	1981_to_1999	50	Horn	100	-0.964	1.27	0.127	-1.22	-0.71
Charolais	RumpFat_mm	1981_to_1999	70	Combined	31	-0.0677	2.54	0.456	-0.98	0.844
Charolais	RumpFat_mm	1981_to_1999	70	Poll	14	1.78	1.68	0.449	0.881	2.68	5.7	3.8e-06	0.73	2.1	1	3.2
Charolais	RumpFat_mm	1981_to_1999	70	Horn	16	-1.87	1.8	0.45	-2.77	-0.969
Charolais	RetailBeefYield_percent	2000_to_2018	50	Combined	5869	-0.14	0.962	0.0126	-0.166	-0.115
Charolais	RetailBeefYield_percent	2000_to_2018	50	Poll	4173	-0.34	0.92	0.0142	-0.368	-0.311	-27	1.6e-145	-0.33	-0.8	-0.86	-0.74
Charolais	RetailBeefYield_percent	2000_to_2018	50	Horn	1562	0.375	0.872	0.0221	0.331	0.419
Charolais	RetailBeefYield_percent	2000_to_2018	70	Combined	108	-0.207	1.24	0.119	-0.445	0.0306
Charolais	RetailBeefYield_percent	2000_to_2018	70	Poll	74	-0.639	1.18	0.138	-0.915	-0.363	-7.2	2.1e-10	-0.51	-1.4	-1.9	-0.92
Charolais	RetailBeefYield_percent	2000_to_2018	70	Horn	32	0.756	0.775	0.137	0.482	1.03
Charolais	RetailBeefYield_percent	1981_to_1999	50	Combined	141	0.29	0.982	0.0827	0.125	0.455
Charolais	RetailBeefYield_percent	1981_to_1999	50	Poll	48	-0.438	0.821	0.118	-0.674	-0.202	-7.7	1e-11	-0.55	-1.4	-1.8	-0.95
Charolais	RetailBeefYield_percent	1981_to_1999	50	Horn	90	0.696	0.814	0.0858	0.524	0.867
Charolais	RetailBeefYield_percent	1981_to_1999	70	Combined	27	0.181	1.74	0.336	-0.491	0.853
Charolais	RetailBeefYield_percent	1981_to_1999	70	Poll	11	-1.23	0.855	0.258	-1.74	-0.711	-5.8	6e-06	-0.74	-2.2	-3.4	-0.95
Charolais	RetailBeefYield_percent	1981_to_1999	70	Horn	15	1.33	1.39	0.358	0.617	2.05
Charolais	IMF_percent	2000_to_2018	50	Combined	3631	0.483	0.541	0.00898	0.465	0.501
Charolais	IMF_percent	2000_to_2018	50	Poll	2708	0.542	0.545	0.0105	0.521	0.563	12	3.4e-34	0.19	0.48	0.4	0.56
Charolais	IMF_percent	2000_to_2018	50	Horn	833	0.293	0.488	0.0169	0.259	0.327
Charolais	IMF_percent	2000_to_2018	70	Combined	78	0.547	0.739	0.0836	0.38	0.715
Charolais	IMF_percent	2000_to_2018	70	Poll	53	0.662	0.782	0.107	0.448	0.876	2.4	0.017	0.24	0.57	0.073	1.1
Charolais	IMF_percent	2000_to_2018	70	Horn	24	0.275	0.57	0.116	0.043	0.507
Charolais	IMF_percent	1981_to_1999	50	Combined	68	0.219	0.704	0.0854	0.0483	0.39
Charolais	IMF_percent	1981_to_1999	50	Poll	24	0.629	0.702	0.143	0.343	0.915	3.9	0.00039	0.45	1	0.42	1.6
Charolais	IMF_percent	1981_to_1999	50	Horn	43	-0.0256	0.594	0.0906	-0.207	0.156
Charolais	IMF_percent	1983_to_1999	70	Combined	20	0.23	0.889	0.199	-0.168	0.628
Charolais	IMF_percent	1983_to_1999	70	Poll	9	0.556	0.832	0.277	0.00156	1.11	1.5	0.14	0.34	0.69	-0.27	1.6
Charolais	IMF_percent	1983_to_1999	70	Horn	11	-0.0364	0.88	0.265	-0.566	0.494

## Sheet: Hereford
Breed	Traits	Birth_years	EBV_accuracy	Head_status	N_animals	Mean	SD	SEM	CI95%_lower	CI95%_upper	Poll_vs_Horn_tTest	P_value	Point_biserial_correlation	Effect_size	CI95%_ES_lower	CI95%_ES_upper
Hereford	BirthWt_kg	2000_to_2018	50	Combined	391196	4.76	1.69	0.0027	4.75	4.76
Hereford	BirthWt_kg	2000_to_2018	50	Poll	244734	4.61	1.69	0.00341	4.6	4.61	-74	0	-0.12	-0.24	-0.25	-0.23
Hereford	BirthWt_kg	2000_to_2018	50	Horn	137381	5.02	1.66	0.00447	5.01	5.03
Hereford	BirthWt_kg	2000_to_2018	70	Combined	174577	4.55	1.88	0.0045	4.54	4.56
Hereford	BirthWt_kg	2000_to_2018	70	Poll	119629	4.38	1.87	0.00541	4.37	4.39	-58	0	-0.14	-0.31	-0.32	-0.3
Hereford	BirthWt_kg	2000_to_2018	70	Horn	50178	4.95	1.85	0.00825	4.94	4.97
Hereford	BirthWt_kg	1952_to_1999	50	Combined	107588	2.36	1.79	0.00547	2.35	2.37
Hereford	BirthWt_kg	1952_to_1999	50	Poll	69311	2.37	1.81	0.00686	2.36	2.39	4.2	2.7e-05	0.013	0.022	0.0094	0.035
Hereford	BirthWt_kg	1952_to_1999	50	Horn	36904	2.33	1.77	0.0092	2.31	2.34
Hereford	BirthWt_kg	1960_to_1999	70	Combined	25649	2.7	1.88	0.0118	2.68	2.73
Hereford	BirthWt_kg	1960_to_1999	70	Poll	14915	2.83	1.84	0.0151	2.8	2.86	13	9.4e-37	0.08	0.16	0.13	0.19
Hereford	BirthWt_kg	1960_to_1999	70	Horn	10429	2.52	1.92	0.0188	2.49	2.56
Hereford	Day200Wt_kg	2000_to_2018	50	Combined	408803	29	6.68	0.0104	29	29
Hereford	Day200Wt_kg	2000_to_2018	50	Poll	251783	29.3	6.76	0.0135	29.3	29.4	47	0	0.074	0.15	0.14	0.16
Hereford	Day200Wt_kg	2000_to_2018	50	Horn	147664	28.3	6.46	0.0168	28.3	28.3
Hereford	Day200Wt_kg	2000_to_2018	70	Combined	52258	30.2	7.06	0.0309	30.1	30.2
Hereford	Day200Wt_kg	2000_to_2018	70	Poll	35744	30.5	7.22	0.0382	30.4	30.6	19	4.6e-83	0.082	0.19	0.17	0.21
Hereford	Day200Wt_kg	2000_to_2018	70	Horn	15278	29.2	6.57	0.0531	29.1	29.3
Hereford	Day200Wt_kg	1952_to_1999	50	Combined	118038	15.5	6.81	0.0198	15.5	15.6
Hereford	Day200Wt_kg	1952_to_1999	50	Poll	75465	15.5	6.88	0.0251	15.4	15.5	-5.1	4.4e-07	-0.015	-0.03	-0.042	-0.018
Hereford	Day200Wt_kg	1952_to_1999	50	Horn	41110	15.7	6.66	0.0328	15.6	15.7
Hereford	Day200Wt_kg	1958_to_1999	70	Combined	11332	18.8	7.52	0.0707	18.6	18.9
Hereford	Day200Wt_kg	1958_to_1999	70	Poll	6188	18.8	7.71	0.098	18.6	19	-0.046	0.96	-0.00043	0	-0.037	0.037
Hereford	Day200Wt_kg	1958_to_1999	70	Horn	4991	18.8	7.25	0.103	18.6	19
Hereford	Day400Wt_kg	2000_to_2018	50	Combined	403506	45.2	11.6	0.0182	45.1	45.2
Hereford	Day400Wt_kg	2000_to_2018	50	Poll	248039	45.6	11.8	0.0237	45.5	45.6	38	5.20004092247912e-320	0.06	0.12	0.11	0.13
Hereford	Day400Wt_kg	2000_to_2018	50	Horn	146158	44.2	11.1	0.029	44.1	44.2
Hereford	Day400Wt_kg	2000_to_2018	70	Combined	53720	47.2	12.5	0.0538	47.1	47.3
Hereford	Day400Wt_kg	2000_to_2018	70	Poll	35919	47.7	12.8	0.0677	47.6	47.9	20	7.4e-85	0.082	0.18	0.16	0.2
Hereford	Day400Wt_kg	2000_to_2018	70	Horn	16439	45.5	11.4	0.0889	45.4	45.7
Hereford	Day400Wt_kg	1952_to_1999	50	Combined	111627	22.4	10.9	0.0327	22.4	22.5
Hereford	Day400Wt_kg	1952_to_1999	50	Poll	70673	22.3	10.9	0.041	22.2	22.4	-5.1	3.3e-07	-0.015	-0.028	-0.04	-0.016
Hereford	Day400Wt_kg	1952_to_1999	50	Horn	39559	22.6	10.9	0.055	22.5	22.7
Hereford	Day400Wt_kg	1960_to_1999	70	Combined	10414	28.1	12.4	0.122	27.8	28.3
Hereford	Day400Wt_kg	1960_to_1999	70	Poll	5591	27.9	12.7	0.169	27.6	28.3	-1.2	0.24	-0.012	-0.024	-0.063	0.015
Hereford	Day400Wt_kg	1960_to_1999	70	Horn	4684	28.2	12.1	0.176	27.9	28.6
Hereford	Day600Wt_kg	2000_to_2018	50	Combined	405673	64.2	17.3	0.0272	64.2	64.3
Hereford	Day600Wt_kg	2000_to_2018	50	Poll	249421	63.9	17.6	0.0352	63.8	64	-9.3	1.5e-20	-0.015	-0.029	-0.035	-0.023
Hereford	Day600Wt_kg	2000_to_2018	50	Horn	146918	64.4	16.8	0.0439	64.3	64.5
Hereford	Day600Wt_kg	2000_to_2018	70	Combined	91580	66.4	18.6	0.0614	66.3	66.5
Hereford	Day600Wt_kg	2000_to_2018	70	Poll	56967	65.8	19.1	0.0802	65.7	66	-8.1	4.3e-16	-0.027	-0.06	-0.074	-0.046
Hereford	Day600Wt_kg	2000_to_2018	70	Horn	31899	66.9	17.4	0.0975	66.7	67.1
Hereford	Day600Wt_kg	1952_to_1999	50	Combined	111983	29.8	17	0.0509	29.7	29.9
Hereford	Day600Wt_kg	1952_to_1999	50	Poll	70769	29	16.9	0.0634	28.9	29.1	-21	8.4e-96	-0.063	-0.13	-0.14	-0.12
Hereford	Day600Wt_kg	1952_to_1999	50	Horn	39804	31.2	17.2	0.0864	31	31.4
Hereford	Day600Wt_kg	1958_to_1999	70	Combined	14890	37.7	18.7	0.153	37.4	38
Hereford	Day600Wt_kg	1958_to_1999	70	Poll	7497	36.8	18.8	0.217	36.4	37.3	-5.7	1.2e-08	-0.047	-0.097	-0.13	-0.065
Hereford	Day600Wt_kg	1958_to_1999	70	Horn	7202	38.6	18.4	0.217	38.1	39
Hereford	MatCowWt_kg	2000_to_2018	50	Combined	337596	62.4	18.8	0.0324	62.3	62.4
Hereford	MatCowWt_kg	2000_to_2018	50	Poll	209790	62.3	19.2	0.0419	62.2	62.4	1.1	0.29	0.0018	0.0054	-0.0017	0.013
Hereford	MatCowWt_kg	2000_to_2018	50	Horn	119389	62.2	18	0.0522	62.1	62.3
Hereford	MatCowWt_kg	2000_to_2018	70	Combined	17250	60.3	25.5	0.194	59.9	60.7
Hereford	MatCowWt_kg	2000_to_2018	70	Poll	12285	60.2	25.8	0.233	59.7	60.6	-0.5	0.62	-0.0038	-0.0079	-0.042	0.026
Hereford	MatCowWt_kg	2000_to_2018	70	Horn	4628	60.4	24.5	0.361	59.6	61.1
Hereford	MatCowWt_kg	1952_to_1999	50	Combined	72217	35.5	18.4	0.0683	35.3	35.6
Hereford	MatCowWt_kg	1952_to_1999	50	Poll	43920	36	18.4	0.0876	35.8	36.2	10	9.3e-24	0.038	0.076	0.061	0.091
Hereford	MatCowWt_kg	1952_to_1999	50	Horn	27321	34.6	18.3	0.111	34.3	34.8
Hereford	MatCowWt_kg	1962_to_1999	70	Combined	2548	42.9	23	0.456	42	43.8
Hereford	MatCowWt_kg	1962_to_1999	70	Poll	1322	45.2	23.2	0.638	43.9	46.5	5.6	3.1e-08	0.11	0.22	0.14	0.3
Hereford	MatCowWt_kg	1962_to_1999	70	Horn	1164	40.2	22.2	0.651	38.9	41.5
Hereford	Milk_kg	2000_to_2018	50	Combined	294880	12	4.78	0.00881	12	12
Hereford	Milk_kg	2000_to_2018	50	Poll	181016	11.8	4.96	0.0117	11.7	11.8	-35	5e-268	-0.063	-0.13	-0.14	-0.12
Hereford	Milk_kg	2000_to_2018	50	Horn	106663	12.4	4.43	0.0136	12.4	12.4
Hereford	Milk_kg	2000_to_2018	70	Combined	19360	12.5	5.17	0.0371	12.4	12.5
Hereford	Milk_kg	2000_to_2018	70	Poll	12301	12.1	5.3	0.0478	12	12.2	-13	3.5e-40	-0.094	-0.2	-0.23	-0.17
Hereford	Milk_kg	2000_to_2018	70	Horn	6777	13.1	4.85	0.059	13	13.2
Hereford	Milk_kg	1951_to_1999	50	Combined	107293	5.76	4.32	0.0132	5.73	5.78
Hereford	Milk_kg	1951_to_1999	50	Poll	67379	4.9	4.17	0.0161	4.87	4.93	-91	0	-0.27	-0.58	-0.59	-0.57
Hereford	Milk_kg	1951_to_1999	50	Horn	38494	7.3	4.14	0.0211	7.26	7.35
Hereford	Milk_kg	1954_to_1999	70	Combined	13021	6.72	5.06	0.0443	6.64	6.81
Hereford	Milk_kg	1954_to_1999	70	Poll	7683	5.89	5.05	0.0576	5.77	6	-24	5e-125	-0.21	-0.43	-0.47	-0.39
Hereford	Milk_kg	1954_to_1999	70	Horn	5162	8.01	4.79	0.0667	7.88	8.14
Hereford	CarcaseWt_kg	2000_to_2018	50	Combined	302408	38.7	12.8	0.0233	38.6	38.7
Hereford	CarcaseWt_kg	2000_to_2018	50	Poll	186398	39	13.5	0.0312	39	39.1	29	2.1e-188	0.052	0.1	0.092	0.11
Hereford	CarcaseWt_kg	2000_to_2018	50	Horn	108062	37.7	11.4	0.0348	37.6	37.7
Hereford	CarcaseWt_kg	2000_to_2018	70	Combined	4816	44.9	14.8	0.214	44.5	45.3
Hereford	CarcaseWt_kg	2000_to_2018	70	Poll	3285	45.8	15.2	0.265	45.2	46.3	8.3	2.1e-16	0.11	0.27	0.21	0.33
Hereford	CarcaseWt_kg	2000_to_2018	70	Horn	1357	42	13.4	0.364	41.3	42.8
Hereford	CarcaseWt_kg	1952_to_1999	50	Combined	67832	16.7	11.1	0.0425	16.6	16.7
Hereford	CarcaseWt_kg	1952_to_1999	50	Poll	40550	16.3	10.9	0.0544	16.2	16.4	-9.8	1.8e-22	-0.038	-0.081	-0.097	-0.065
Hereford	CarcaseWt_kg	1952_to_1999	50	Horn	26359	17.2	11.2	0.0692	17	17.3
Hereford	CarcaseWt_kg	1962_to_1999	70	Combined	1615	24	15.2	0.377	23.3	24.8
Hereford	CarcaseWt_kg	1962_to_1999	70	Poll	866	24.5	15.9	0.539	23.4	25.6	0.96	0.34	0.024	0.053	-0.047	0.15
Hereford	CarcaseWt_kg	1962_to_1999	70	Horn	696	23.7	14.2	0.538	22.7	24.8
Hereford	EyeMuscleArea_sqcm	2000_to_2018	50	Combined	95691	2.97	1.41	0.00457	2.97	2.98
Hereford	EyeMuscleArea_sqcm	2000_to_2018	50	Poll	63454	3.01	1.44	0.00573	3	3.03	15	1.1e-51	0.048	0.1	0.086	0.11
Hereford	EyeMuscleArea_sqcm	2000_to_2018	50	Horn	28390	2.87	1.34	0.00794	2.85	2.88
Hereford	EyeMuscleArea_sqcm	2000_to_2018	70	Combined	610	3.42	2.09	0.0848	3.25	3.59
Hereford	EyeMuscleArea_sqcm	2000_to_2018	70	Poll	407	3.4	2.13	0.106	3.19	3.61	-0.39	0.7	-0.016	-0.033	-0.21	0.15
Hereford	EyeMuscleArea_sqcm	2000_to_2018	70	Horn	165	3.47	2.08	0.162	3.15	3.8
Hereford	EyeMuscleArea_sqcm	1962_to_1999	50	Combined	9922	1.95	1.28	0.0128	1.92	1.97
Hereford	EyeMuscleArea_sqcm	1962_to_1999	50	Poll	5331	1.91	1.26	0.0172	1.88	1.95	-2.8	0.0048	-0.029	-0.055	-0.095	-0.015
Hereford	EyeMuscleArea_sqcm	1962_to_1999	50	Horn	4463	1.98	1.29	0.0194	1.95	2.02
Hereford	EyeMuscleArea_sqcm	1967_to_1999	70	Combined	268	2.15	1.81	0.111	1.93	2.37
Hereford	EyeMuscleArea_sqcm	1967_to_1999	70	Poll	170	1.99	1.76	0.135	1.72	2.26	-2.2	0.026	-0.14	-0.29	-0.54	-0.035
Hereford	EyeMuscleArea_sqcm	1967_to_1999	70	Horn	93	2.52	1.86	0.193	2.13	2.91
Hereford	RibFat_mm	2000_to_2018	50	Combined	176336	0.221	0.768	0.00183	0.218	0.225
Hereford	RibFat_mm	2000_to_2018	50	Poll	115772	0.347	0.765	0.00225	0.343	0.352	110	0	0.25	0.55	0.54	0.56
Hereford	RibFat_mm	2000_to_2018	50	Horn	54741	-0.058	0.702	0.003	-0.064	-0.052
Hereford	RibFat_mm	2000_to_2018	70	Combined	1366	0.391	0.99	0.0268	0.337	0.445
Hereford	RibFat_mm	2000_to_2018	70	Poll	951	0.558	0.967	0.0314	0.496	0.621	10	1.2e-23	0.28	0.67	0.54	0.8
Hereford	RibFat_mm	2000_to_2018	70	Horn	326	-0.0721	0.927	0.0514	-0.175	0.0307
Hereford	RibFat_mm	1962_to_1999	50	Combined	17063	0.206	0.692	0.00529	0.196	0.217
Hereford	RibFat_mm	1962_to_1999	50	Poll	9009	0.267	0.722	0.0076	0.252	0.282	12	3.8e-34	0.093	0.19	0.16	0.22
Hereford	RibFat_mm	1962_to_1999	50	Horn	7867	0.138	0.647	0.00729	0.123	0.153
Hereford	RibFat_mm	1967_to_1999	70	Combined	379	0.151	0.982	0.0504	0.0504	0.252
Hereford	RibFat_mm	1967_to_1999	70	Poll	225	0.333	0.983	0.0655	0.202	0.464	4.5	9.4e-06	0.22	0.47	0.26	0.68
Hereford	RibFat_mm	1967_to_1999	70	Horn	144	-0.109	0.879	0.0733	-0.256	0.0376
Hereford	RumpFat_mm	2000_to_2018	50	Combined	225105	0.16	1.16	0.00244	0.155	0.165
Hereford	RumpFat_mm	2000_to_2018	50	Poll	144709	0.271	1.19	0.00314	0.264	0.277	68	0	0.14	0.3	0.29	0.31
Hereford	RumpFat_mm	2000_to_2018	50	Horn	73426	-0.069	1.05	0.00389	-0.0768	-0.0612
Hereford	RumpFat_mm	2000_to_2018	70	Combined	4601	0.55	1.51	0.0222	0.505	0.594
Hereford	RumpFat_mm	2000_to_2018	70	Poll	3477	0.72	1.51	0.0256	0.669	0.771	14	6.7e-42	0.19	0.49	0.42	0.56
Hereford	RumpFat_mm	2000_to_2018	70	Horn	967	0.00755	1.37	0.0442	-0.0809	0.0959
Hereford	RumpFat_mm	1962_to_1999	50	Combined	22695	0.229	1.18	0.00781	0.213	0.245
Hereford	RumpFat_mm	1962_to_1999	50	Poll	11989	0.117	1.25	0.0114	0.0943	0.14	-16	6.4e-56	-0.1	-0.21	-0.24	-0.18
Hereford	RumpFat_mm	1962_to_1999	50	Horn	10452	0.361	1.07	0.0105	0.34	0.382
Hereford	RumpFat_mm	1964_to_1999	70	Combined	598	0.0151	1.49	0.0608	-0.107	0.137
Hereford	RumpFat_mm	1964_to_1999	70	Poll	333	0.0553	1.55	0.0848	-0.114	0.225	0.43	0.67	0.018	0.036	-0.13	0.2
Hereford	RumpFat_mm	1964_to_1999	70	Horn	251	0.00319	1.37	0.0864	-0.17	0.176
Hereford	RetailBeefYield_percent	2000_to_2018	50	Combined	141659	0.796	0.757	0.00201	0.792	0.8
Hereford	RetailBeefYield_percent	2000_to_2018	50	Poll	94290	0.718	0.756	0.00246	0.713	0.723	-60	0	-0.16	-0.35	-0.36	-0.34
Hereford	RetailBeefYield_percent	2000_to_2018	50	Horn	42405	0.975	0.73	0.00355	0.968	0.982
Hereford	RetailBeefYield_percent	2000_to_2018	70	Combined	886	0.894	1.05	0.0352	0.823	0.964
Hereford	RetailBeefYield_percent	2000_to_2018	70	Poll	598	0.755	1.03	0.0421	0.671	0.839	-6	4e-09	-0.21	-0.47	-0.63	-0.31
Hereford	RetailBeefYield_percent	2000_to_2018	70	Horn	224	1.24	1.02	0.0683	1.1	1.37
Hereford	RetailBeefYield_percent	1962_to_1999	50	Combined	12309	0.508	0.756	0.00682	0.494	0.521
Hereford	RetailBeefYield_percent	1962_to_1999	50	Poll	6440	0.517	0.787	0.0098	0.497	0.536	1.5	0.14	0.013	0.027	-0.0086	0.063
Hereford	RetailBeefYield_percent	1962_to_1999	50	Horn	5728	0.497	0.716	0.00946	0.478	0.516
Hereford	RetailBeefYield_percent	1967_to_1999	70	Combined	307	0.722	1.03	0.0587	0.604	0.839
Hereford	RetailBeefYield_percent	1967_to_1999	70	Poll	182	0.649	0.99	0.0734	0.502	0.796	-1.6	0.1	-0.095	-0.19	-0.42	0.041
Hereford	RetailBeefYield_percent	1967_to_1999	70	Horn	121	0.848	1.07	0.0969	0.654	1.04
Hereford	IMF_percent	2000_to_2018	50	Combined	156801	0.167	0.611	0.00154	0.163	0.17
Hereford	IMF_percent	2000_to_2018	50	Poll	105618	0.203	0.627	0.00193	0.199	0.207	43	0	0.1	0.23	0.22	0.24
Hereford	IMF_percent	2000_to_2018	50	Horn	46020	0.0649	0.554	0.00258	0.0597	0.07
Hereford	IMF_percent	2000_to_2018	70	Combined	1909	0.42	0.815	0.0187	0.382	0.457
Hereford	IMF_percent	2000_to_2018	70	Poll	1406	0.474	0.813	0.0217	0.43	0.517	5.2	2.8e-07	0.12	0.29	0.18	0.4
Hereford	IMF_percent	2000_to_2018	70	Horn	405	0.238	0.801	0.0398	0.159	0.318
Hereford	IMF_percent	1964_to_1999	50	Combined	8158	-0.0575	0.476	0.00527	-0.0681	-0.047
Hereford	IMF_percent	1964_to_1999	50	Poll	4389	-0.142	0.473	0.00714	-0.156	-0.128	-18	1.2e-72	-0.2	-0.41	-0.45	-0.37
Hereford	IMF_percent	1964_to_1999	50	Horn	3674	0.0467	0.456	0.00752	0.0317	0.0617
Hereford	IMF_percent	1967_to_1999	70	Combined	242	-0.13	0.669	0.043	-0.216	-0.0438
Hereford	IMF_percent	1967_to_1999	70	Poll	145	-0.194	0.643	0.0534	-0.301	-0.087	-2	0.046	-0.13	-0.27	-0.53	-0.0073
Hereford	IMF_percent	1967_to_1999	70	Horn	93	-0.0151	0.687	0.0713	-0.158	0.128

## Sheet: Limousin
Breed	Traits	Birth_years	EBV_accuracy	Head_status	N_animals	Mean	SD	SEM	CI95%_lower	CI95%_upper	Poll_vs_Horn_tTest	P_value	Point_biserial_correlation	Effect_size	CI95%_ES_lower	CI95%_ES_upper
Limousin	BirthWt_kg	2000_to_2018	50	Combined	69017	1.45	1.19	0.00454	1.44	1.46
Limousin	BirthWt_kg	2000_to_2018	50	Poll	40050	1.23	1.18	0.00588	1.22	1.25	-59	0	-0.22	-0.47	-0.49	-0.45
Limousin	BirthWt_kg	2000_to_2018	50	Horn	27324	1.77	1.14	0.00692	1.75	1.78
Limousin	BirthWt_kg	2000_to_2018	70	Combined	15704	1.39	1.32	0.0105	1.37	1.41
Limousin	BirthWt_kg	2000_to_2018	70	Poll	10610	1.2	1.3	0.0126	1.17	1.22	-28	4.1e-168	-0.22	-0.49	-0.53	-0.45
Limousin	BirthWt_kg	2000_to_2018	70	Horn	4622	1.83	1.27	0.0186	1.79	1.87
Limousin	BirthWt_kg	1961_to_1999	50	Combined	22699	0.406	1.23	0.00814	0.39	0.422
Limousin	BirthWt_kg	1961_to_1999	50	Poll	2370	0.622	1.26	0.0259	0.57	0.674	9	5.6e-19	0.061	0.2	0.16	0.24
Limousin	BirthWt_kg	1961_to_1999	50	Horn	20209	0.378	1.22	0.00858	0.36	0.395
Limousin	BirthWt_kg	1969_to_1999	70	Combined	3956	0.786	1.43	0.0228	0.74	0.831
Limousin	BirthWt_kg	1969_to_1999	70	Poll	765	0.825	1.49	0.0537	0.718	0.932	0.98	0.33	0.016	0.04	-0.039	0.12
Limousin	BirthWt_kg	1969_to_1999	70	Horn	3151	0.767	1.42	0.0252	0.717	0.817
Limousin	Day200Wt_kg	2000_to_2018	50	Combined	66875	17	6.1	0.0236	17	17.1
Limousin	Day200Wt_kg	2000_to_2018	50	Poll	38750	18.5	5.79	0.0294	18.5	18.6	78	0	0.29	0.61	0.59	0.63
Limousin	Day200Wt_kg	2000_to_2018	50	Horn	26561	14.9	5.92	0.0364	14.8	15
Limousin	Day200Wt_kg	2000_to_2018	70	Combined	6095	19.2	6.38	0.0817	19	19.3
Limousin	Day200Wt_kg	2000_to_2018	70	Poll	4084	19.9	6.24	0.0977	19.7	20.1	14	1.2e-44	0.18	0.4	0.34	0.46
Limousin	Day200Wt_kg	2000_to_2018	70	Horn	1842	17.4	6.38	0.149	17.1	17.7
Limousin	Day200Wt_kg	1961_to_1999	50	Combined	22162	6.27	5.84	0.0393	6.19	6.35
Limousin	Day200Wt_kg	1961_to_1999	50	Poll	2286	9.76	6.57	0.137	9.49	10	27	5.5e-146	0.21	0.64	0.59	0.69
Limousin	Day200Wt_kg	1961_to_1999	50	Horn	19761	5.84	5.6	0.0398	5.76	5.92
Limousin	Day200Wt_kg	1969_to_1999	70	Combined	2445	8.9	7.52	0.152	8.6	9.21
Limousin	Day200Wt_kg	1969_to_1999	70	Poll	491	11.8	7.97	0.36	11.1	12.6	9.5	2.4e-20	0.2	0.49	0.39	0.59
Limousin	Day200Wt_kg	1969_to_1999	70	Horn	1929	8.07	7.16	0.163	7.74	8.39
Limousin	Day400Wt_kg	2000_to_2018	50	Combined	65343	28.9	10.7	0.0418	28.9	29
Limousin	Day400Wt_kg	2000_to_2018	50	Poll	37986	32.2	9.95	0.0511	32.1	32.3	100	0	0.37	0.82	0.8	0.84
Limousin	Day400Wt_kg	2000_to_2018	50	Horn	25825	24.1	9.9	0.0616	24	24.2
Limousin	Day400Wt_kg	2000_to_2018	70	Combined	7726	32.1	11.3	0.129	31.8	32.4
Limousin	Day400Wt_kg	2000_to_2018	70	Poll	5122	34.3	10.9	0.152	34	34.6	26	2.1e-138	0.29	0.65	0.6	0.7
Limousin	Day400Wt_kg	2000_to_2018	70	Horn	2352	27.2	10.9	0.226	26.8	27.7
Limousin	Day400Wt_kg	1961_to_1999	50	Combined	22082	9.9	10.3	0.069	9.76	10
Limousin	Day400Wt_kg	1961_to_1999	50	Poll	2247	16.4	11.7	0.248	15.9	16.9	28	5.7e-153	0.22	0.68	0.63	0.73
Limousin	Day400Wt_kg	1961_to_1999	50	Horn	19720	9.12	9.77	0.0696	8.98	9.26
Limousin	Day400Wt_kg	1969_to_1999	70	Combined	3126	13.3	12.9	0.231	12.9	13.8
Limousin	Day400Wt_kg	1969_to_1999	70	Poll	573	20.2	13.9	0.58	19	21.3	14	1.1e-37	0.26	0.65	0.55	0.75
Limousin	Day400Wt_kg	1969_to_1999	70	Horn	2521	11.7	12.1	0.241	11.2	12.1
Limousin	Day600Wt_kg	2000_to_2018	50	Combined	66154	41	15.8	0.0614	40.9	41.2
Limousin	Day600Wt_kg	2000_to_2018	50	Poll	38399	45.6	14.8	0.0758	45.4	45.7	95	0	0.35	0.76	0.74	0.78
Limousin	Day600Wt_kg	2000_to_2018	50	Horn	26199	34.3	14.8	0.0913	34.2	34.5
Limousin	Day600Wt_kg	2000_to_2018	70	Combined	13505	42.4	17.7	0.152	42.1	42.7
Limousin	Day600Wt_kg	2000_to_2018	70	Poll	7879	46.3	17.5	0.197	45.9	46.7	33	1.9e-226	0.27	0.58	0.54	0.62
Limousin	Day600Wt_kg	2000_to_2018	70	Horn	5236	36.4	16.4	0.226	36	36.9
Limousin	Day600Wt_kg	1961_to_1999	50	Combined	22099	14.6	15.1	0.101	14.4	14.8
Limousin	Day600Wt_kg	1961_to_1999	50	Poll	2268	23.7	17.7	0.372	22.9	24.4	26	2.3e-135	0.21	0.63	0.58	0.68
Limousin	Day600Wt_kg	1961_to_1999	50	Horn	19717	13.5	14.3	0.102	13.3	13.7
Limousin	Day600Wt_kg	1969_to_1999	70	Combined	4412	19.1	18.2	0.275	18.5	19.6
Limousin	Day600Wt_kg	1969_to_1999	70	Poll	700	27.8	20.4	0.771	26.3	29.3	13	5.9e-35	0.21	0.56	0.47	0.65
Limousin	Day600Wt_kg	1969_to_1999	70	Horn	3681	17.2	17.2	0.283	16.7	17.8
Limousin	MatCowWt_kg	2000_to_2018	50	Combined	37289	43.7	19.8	0.103	43.5	43.9
Limousin	MatCowWt_kg	2000_to_2018	50	Poll	22295	48.6	18.7	0.125	48.4	48.9	62	0	0.31	0.67	0.65	0.69
Limousin	MatCowWt_kg	2000_to_2018	50	Horn	14013	35.9	19.1	0.161	35.6	36.2
Limousin	MatCowWt_kg	2000_to_2018	70	Combined	1604	43.8	24.8	0.62	42.6	45
Limousin	MatCowWt_kg	2000_to_2018	70	Poll	961	49.4	24.1	0.777	47.9	51	12	3e-31	0.29	0.61	0.5	0.72
Limousin	MatCowWt_kg	2000_to_2018	70	Horn	608	34.8	23.4	0.951	32.9	36.7
Limousin	MatCowWt_kg	1969_to_1999	50	Combined	13339	14.5	18.6	0.161	14.2	14.8
Limousin	MatCowWt_kg	1969_to_1999	50	Poll	1550	28.5	22.9	0.581	27.3	29.7	27	3.5e-131	0.28	0.79	0.73	0.85
Limousin	MatCowWt_kg	1969_to_1999	50	Horn	11718	12.5	17	0.157	12.2	12.8
Limousin	MatCowWt_kg	1969_to_1999	70	Combined	475	32.1	27.3	1.25	29.6	34.6
Limousin	MatCowWt_kg	1969_to_1999	70	Poll	114	44.3	27.1	2.54	39.2	49.4	5.7	4.1e-08	0.26	0.62	0.39	0.84
Limousin	MatCowWt_kg	1969_to_1999	70	Horn	353	27.8	25.9	1.38	25	30.5
Limousin	Milk_kg	2000_to_2018	50	Combined	36334	5.28	3.99	0.021	5.24	5.32
Limousin	Milk_kg	2000_to_2018	50	Poll	20353	6.49	3.95	0.0277	6.44	6.55	74	0	0.36	0.78	0.76	0.8
Limousin	Milk_kg	2000_to_2018	50	Horn	15034	3.59	3.43	0.028	3.53	3.64
Limousin	Milk_kg	2000_to_2018	70	Combined	1837	5.37	4.42	0.103	5.17	5.58
Limousin	Milk_kg	2000_to_2018	70	Poll	1014	6.1	4.64	0.146	5.81	6.4	8.4	1.3e-16	0.19	0.39	0.29	0.49
Limousin	Milk_kg	2000_to_2018	70	Horn	771	4.4	3.94	0.142	4.12	4.69
Limousin	Milk_kg	1961_to_1999	50	Combined	18635	1.92	3.39	0.0249	1.87	1.97
Limousin	Milk_kg	1961_to_1999	50	Poll	1939	3.18	4	0.0909	3	3.37	15	1.6e-48	0.13	0.39	0.34	0.44
Limousin	Milk_kg	1961_to_1999	50	Horn	16599	1.77	3.28	0.0254	1.72	1.82
Limousin	Milk_kg	1969_to_1999	70	Combined	1967	2.63	4.28	0.0964	2.43	2.82
Limousin	Milk_kg	1969_to_1999	70	Poll	308	4.49	4.65	0.265	3.96	5.02	7.9	3.4e-14	0.19	0.51	0.38	0.64
Limousin	Milk_kg	1969_to_1999	70	Horn	1646	2.26	4.1	0.101	2.05	2.46
Limousin	CarcaseWt_kg	2000_to_2018	50	Combined	30157	27.2	9.38	0.054	27.1	27.3
Limousin	CarcaseWt_kg	2000_to_2018	50	Poll	18279	30.2	8.83	0.0653	30	30.3	78	0	0.41	0.94	0.91	0.97
Limousin	CarcaseWt_kg	2000_to_2018	50	Horn	11054	22.2	8.16	0.0776	22.1	22.4
Limousin	CarcaseWt_kg	2000_to_2018	70	Combined	191	30.6	10.5	0.758	29.1	32.1
Limousin	CarcaseWt_kg	2000_to_2018	70	Poll	121	31.7	10.8	0.986	29.8	33.7	2.2	0.028	0.16	0.35	0.035	0.66
Limousin	CarcaseWt_kg	2000_to_2018	70	Horn	59	28.2	9.42	1.23	25.8	30.7
Limousin	CarcaseWt_kg	1969_to_1999	50	Combined	12311	13.5	7.18	0.0647	13.4	13.7
Limousin	CarcaseWt_kg	1969_to_1999	50	Poll	1385	18.3	8.66	0.233	17.8	18.7	22	6.4e-95	0.24	0.7	0.64	0.76
Limousin	CarcaseWt_kg	1969_to_1999	50	Horn	10861	12.9	6.71	0.0644	12.8	13
Limousin	CarcaseWt_kg	1970_to_1999	70	Combined	282	19	10.3	0.614	17.8	20.2
Limousin	CarcaseWt_kg	1970_to_1999	70	Poll	53	25.8	10.9	1.5	22.8	28.8	5.2	1.7e-06	0.33	0.84	0.5	1.2
Limousin	CarcaseWt_kg	1970_to_1999	70	Horn	224	17.3	9.28	0.62	16	18.5
Limousin	EyeMuscleArea_sqcm	2000_to_2018	50	Combined	3214	1.69	1.65	0.029	1.63	1.74
Limousin	EyeMuscleArea_sqcm	2000_to_2018	50	Poll	2215	1.91	1.45	0.0308	1.85	1.97	11	2.1e-27	0.23	0.48	0.4	0.56
Limousin	EyeMuscleArea_sqcm	2000_to_2018	50	Horn	821	1.07	1.99	0.0695	0.927	1.21
Limousin	EyeMuscleArea_sqcm	2000_to_2018	70	Combined	37	1.66	2.3	0.378	0.901	2.41
Limousin	EyeMuscleArea_sqcm	2000_to_2018	70	Poll	25	1.61	2.71	0.542	0.524	2.69	-0.093	0.93	-0.012	-0.029	-0.76	0.7
Limousin	EyeMuscleArea_sqcm	2000_to_2018	70	Horn	10	1.67	1.22	0.386	0.898	2.44
Limousin	EyeMuscleArea_sqcm	1970_to_1999	50	Combined	447	1.08	1.63	0.077	0.927	1.24
Limousin	EyeMuscleArea_sqcm	1970_to_1999	50	Poll	201	0.761	1.33	0.094	0.573	0.949	-4.5	9.1e-06	-0.21	-0.43	-0.62	-0.24
Limousin	EyeMuscleArea_sqcm	1970_to_1999	50	Horn	228	1.42	1.72	0.114	1.2	1.65
Limousin	EyeMuscleArea_sqcm	1979_to_1999	70	Combined	32	1.57	2.28	0.403	0.763	2.37
Limousin	EyeMuscleArea_sqcm	1979_to_1999	70	Poll	11	1.76	2	0.602	0.56	2.97	0.43	0.67	0.075	0.15	-0.6	0.89
Limousin	EyeMuscleArea_sqcm	1979_to_1999	70	Horn	19	1.41	2.55	0.586	0.233	2.58
Limousin	RibFat_mm	2000_to_2018	50	Combined	10888	0.0443	0.537	0.00514	0.034	0.0546
Limousin	RibFat_mm	2000_to_2018	50	Poll	7733	0.119	0.55	0.00626	0.107	0.132	28	1.9e-167	0.24	0.59	0.55	0.63
Limousin	RibFat_mm	2000_to_2018	50	Horn	2773	-0.175	0.434	0.00825	-0.192	-0.159
Limousin	RibFat_mm	2000_to_2018	70	Combined	146	0.114	0.668	0.0553	0.00378	0.225
Limousin	RibFat_mm	2000_to_2018	70	Poll	100	0.227	0.644	0.0644	0.0982	0.356	3.1	0.0025	0.26	0.59	0.22	0.96
Limousin	RibFat_mm	2000_to_2018	70	Horn	41	-0.159	0.671	0.105	-0.369	0.0515
Limousin	RibFat_mm	1970_to_1999	50	Combined	916	0.0463	0.466	0.0154	0.0155	0.0771
Limousin	RibFat_mm	1970_to_1999	50	Poll	390	0.209	0.509	0.0258	0.158	0.261	9.4	4.9e-20	0.31	0.65	0.51	0.79
Limousin	RibFat_mm	1970_to_1999	50	Horn	503	-0.0843	0.391	0.0174	-0.119	-0.0495
Limousin	RibFat_mm	1971_to_1999	70	Combined	66	-0.0242	0.556	0.0684	-0.161	0.113
Limousin	RibFat_mm	1971_to_1999	70	Poll	30	0.0933	0.504	0.0921	-0.0909	0.278	1.6	0.12	0.19	0.39	-0.12	0.89
Limousin	RibFat_mm	1971_to_1999	70	Horn	33	-0.124	0.604	0.105	-0.334	0.0858
Limousin	RumpFat_mm	2000_to_2018	50	Combined	9894	-0.08	0.911	0.00915	-0.0983	-0.0617
Limousin	RumpFat_mm	2000_to_2018	50	Poll	6937	0.0644	0.896	0.0108	0.0428	0.086	28	3.7e-155	0.26	0.62	0.57	0.67
Limousin	RumpFat_mm	2000_to_2018	50	Horn	2598	-0.477	0.84	0.0165	-0.51	-0.444
Limousin	RumpFat_mm	2000_to_2018	70	Combined	109	-0.101	1.1	0.105	-0.311	0.109
Limousin	RumpFat_mm	2000_to_2018	70	Poll	74	0.115	1.06	0.123	-0.131	0.361	3.1	0.0031	0.29	0.67	0.23	1.1
Limousin	RumpFat_mm	2000_to_2018	70	Horn	31	-0.6	1.09	0.195	-0.99	-0.21
Limousin	RumpFat_mm	1970_to_1999	50	Combined	811	-0.21	0.634	0.0222	-0.255	-0.166
Limousin	RumpFat_mm	1970_to_1999	50	Poll	362	-0.0362	0.649	0.0341	-0.104	0.032	7.4	4.1e-13	0.26	0.53	0.38	0.67
Limousin	RumpFat_mm	1970_to_1999	50	Horn	426	-0.365	0.588	0.0285	-0.422	-0.308
Limousin	RumpFat_mm	1979_to_1999	70	Combined	49	-0.437	0.861	0.123	-0.683	-0.191
Limousin	RumpFat_mm	1979_to_1999	70	Poll	17	-0.282	0.693	0.168	-0.618	0.0536	0.98	0.33	0.13	0.29	-0.32	0.89
Limousin	RumpFat_mm	1979_to_1999	70	Horn	29	-0.524	0.976	0.181	-0.886	-0.162
Limousin	RetailBeefYield_percent	2000_to_2018	50	Combined	5563	0.562	0.987	0.0132	0.536	0.589
Limousin	RetailBeefYield_percent	2000_to_2018	50	Poll	3912	0.437	1.06	0.0169	0.403	0.471	-19	8.3e-80	-0.21	-0.53	-0.59	-0.47
Limousin	RetailBeefYield_percent	2000_to_2018	50	Horn	1432	0.913	0.678	0.0179	0.877	0.949
Limousin	RetailBeefYield_percent	2000_to_2018	70	Combined	30	0.457	1.05	0.192	0.0727	0.841
Limousin	RetailBeefYield_percent	2000_to_2018	70	Poll	19	0.179	0.969	0.222	-0.265	0.623	-1.9	0.075	-0.36	-0.76	-1.6	0.054
Limousin	RetailBeefYield_percent	2000_to_2018	70	Horn	10	0.97	1.11	0.352	0.266	1.67
Limousin	RetailBeefYield_percent	1970_to_1999	50	Combined	534	0.366	0.673	0.0291	0.308	0.424
Limousin	RetailBeefYield_percent	1970_to_1999	50	Poll	252	0.131	0.645	0.0406	0.0494	0.212	-8.6	1.3e-16	-0.35	-0.76	-0.94	-0.57
Limousin	RetailBeefYield_percent	1970_to_1999	50	Horn	263	0.605	0.609	0.0375	0.53	0.68
Limousin	RetailBeefYield_percent	1971_to_1999	70	Combined	30	0.797	0.71	0.13	0.537	1.06
Limousin	RetailBeefYield_percent	1971_to_1999	70	Poll	10	0.77	0.652	0.206	0.358	1.18	0.019	0.98	0.0036	0.007	-0.77	0.79
Limousin	RetailBeefYield_percent	1971_to_1999	70	Horn	17	0.765	0.77	0.187	0.391	1.14
Limousin	IMF_percent	2000_to_2018	50	Combined	3189	0.0722	0.416	0.00736	0.0575	0.0869
Limousin	IMF_percent	2000_to_2018	50	Poll	2402	0.142	0.406	0.00829	0.126	0.159	20	1.1e-76	0.32	0.84	0.75	0.93
Limousin	IMF_percent	2000_to_2018	50	Horn	668	-0.18	0.358	0.0138	-0.207	-0.152
Limousin	IMF_percent	2000_to_2018	70	Combined	34	0.0441	0.474	0.0813	-0.118	0.207
Limousin	IMF_percent	2000_to_2018	70	Poll	22	0.141	0.482	0.103	-0.0651	0.347	1.7	0.098	0.28	0.6	-0.13	1.3
Limousin	IMF_percent	2000_to_2018	70	Horn	12	-0.133	0.423	0.122	-0.377	0.111
Limousin	IMF_percent	1971_to_1999	50	Combined	122	-0.107	0.282	0.0256	-0.158	-0.0554
Limousin	IMF_percent	1971_to_1999	50	Poll	71	-0.0338	0.281	0.0334	-0.101	0.033	3.4	0.001	0.29	0.62	0.24	1
Limousin	IMF_percent	1971_to_1999	50	Horn	48	-0.202	0.257	0.0371	-0.276	-0.128
Limousin	IMF_percent	1979_to_1999	70	Combined	20	-0.24	0.307	0.0686	-0.377	-0.103
Limousin	IMF_percent	1979_to_1999	70	Poll	6	-0.0167	0.325	0.133	-0.283	0.249	2	0.078	0.47	1	-0.18	2.1
Limousin	IMF_percent	1979_to_1999	70	Horn	12	-0.325	0.27	0.078	-0.481	-0.169

## Sheet: Shorthorn
Breed	Traits	Birth_years	EBV_accuracy	Head_status	N_animals	Mean	SD	SEM	CI95%_lower	CI95%_upper	Poll_vs_Horn_tTest	P_value	Point_biserial_correlation	Effect_size	CI95%_ES_lower	CI95%_ES_upper
Shorthorn	BirthWt_kg	2000_to_2018	50	Combined	101243	2.82	1.53	0.00481	2.81	2.83
Shorthorn	BirthWt_kg	2000_to_2018	50	Poll	96271	2.83	1.53	0.00492	2.82	2.84	8.9	6.3e-19	0.029	0.14	0.11	0.17
Shorthorn	BirthWt_kg	2000_to_2018	50	Horn	4647	2.61	1.6	0.0234	2.57	2.66
Shorthorn	BirthWt_kg	2000_to_2018	70	Combined	49044	2.92	1.62	0.00731	2.9	2.93
Shorthorn	BirthWt_kg	2000_to_2018	70	Poll	46476	2.92	1.62	0.0075	2.91	2.94	2.8	0.0048	0.013	0.061	0.02	0.1
Shorthorn	BirthWt_kg	2000_to_2018	70	Horn	2391	2.82	1.66	0.0339	2.76	2.89
Shorthorn	BirthWt_kg	1971_to_1999	50	Combined	16402	0.928	2.02	0.0158	0.896	0.96
Shorthorn	BirthWt_kg	1971_to_1999	50	Poll	15808	0.899	2.01	0.016	0.867	0.931	-9.6	2.6e-20	-0.074	-0.4	-0.48	-0.32
Shorthorn	BirthWt_kg	1971_to_1999	50	Horn	588	1.71	2.01	0.083	1.54	1.87
Shorthorn	BirthWt_kg	1971_to_1999	70	Combined	4085	0.918	2.37	0.0371	0.844	0.993
Shorthorn	BirthWt_kg	1971_to_1999	70	Poll	3971	0.887	2.37	0.0377	0.811	0.962	-5.7	1e-07	-0.078	-0.5	-0.69	-0.31
Shorthorn	BirthWt_kg	1971_to_1999	70	Horn	113	2.01	2.07	0.195	1.62	2.4
Shorthorn	Day200Wt_kg	2000_to_2018	50	Combined	103648	23.2	6.47	0.0201	23.2	23.3
Shorthorn	Day200Wt_kg	2000_to_2018	50	Poll	98538	23.3	6.47	0.0206	23.2	23.3	4.4	9e-06	0.014	0.077	0.048	0.11
Shorthorn	Day200Wt_kg	2000_to_2018	50	Horn	4787	22.8	6.57	0.095	22.6	23
Shorthorn	Day200Wt_kg	2000_to_2018	70	Combined	18522	24.3	6.99	0.0514	24.2	24.4
Shorthorn	Day200Wt_kg	2000_to_2018	70	Poll	17680	24.3	6.99	0.0526	24.2	24.4	-0.53	0.6	-0.0039	-0.029	-0.1	0.043
Shorthorn	Day200Wt_kg	2000_to_2018	70	Horn	780	24.5	6.96	0.249	24	25
Shorthorn	Day200Wt_kg	1967_to_1999	50	Combined	19114	10.6	8.55	0.0619	10.4	10.7
Shorthorn	Day200Wt_kg	1967_to_1999	50	Poll	18441	10.4	8.53	0.0628	10.3	10.5	-14	4.1e-39	-0.095	-0.53	-0.61	-0.45
Shorthorn	Day200Wt_kg	1967_to_1999	50	Horn	666	14.8	8.06	0.312	14.2	15.4
Shorthorn	Day200Wt_kg	1971_to_1999	70	Combined	2962	12.7	10.1	0.186	12.3	13
Shorthorn	Day200Wt_kg	1971_to_1999	70	Poll	2880	12.5	10.1	0.189	12.1	12.9	-7.2	1.9e-10	-0.11	-0.71	-0.93	-0.49
Shorthorn	Day200Wt_kg	1971_to_1999	70	Horn	82	19	8.08	0.892	17.3	20.8
Shorthorn	Day400Wt_kg	2000_to_2018	50	Combined	103524	31.1	10.7	0.0332	31	31.1
Shorthorn	Day400Wt_kg	2000_to_2018	50	Poll	98439	31.1	10.7	0.0341	31	31.1	2.4	0.018	0.0072	0.038	0.0089	0.067
Shorthorn	Day400Wt_kg	2000_to_2018	50	Horn	4763	30.7	10.4	0.151	30.4	31
Shorthorn	Day400Wt_kg	2000_to_2018	70	Combined	24907	32.3	11.7	0.0744	32.2	32.5
Shorthorn	Day400Wt_kg	2000_to_2018	70	Poll	23741	32.3	11.8	0.0763	32.1	32.4	-0.055	0.96	-0.00034	0	-0.061	0.061
Shorthorn	Day400Wt_kg	2000_to_2018	70	Horn	1078	32.3	11.3	0.344	31.6	33
Shorthorn	Day400Wt_kg	1971_to_1999	50	Combined	18812	12.4	12.2	0.0889	12.2	12.6
Shorthorn	Day400Wt_kg	1971_to_1999	50	Poll	18144	12.2	12.2	0.0904	12	12.4	-11	8.5e-28	-0.079	-0.44	-0.52	-0.36
Shorthorn	Day400Wt_kg	1971_to_1999	50	Horn	661	17.4	11.5	0.449	16.5	18.3
Shorthorn	Day400Wt_kg	1971_to_1999	70	Combined	3527	14.9	15.2	0.257	14.4	15.4
Shorthorn	Day400Wt_kg	1971_to_1999	70	Poll	3414	14.7	15.3	0.261	14.1	15.2	-5.9	2.6e-08	-0.084	-0.52	-0.71	-0.33
Shorthorn	Day400Wt_kg	1971_to_1999	70	Horn	113	22	12.8	1.2	19.6	24.4
Shorthorn	Day600Wt_kg	2000_to_2018	50	Combined	103173	41.2	16	0.0499	41.1	41.3
Shorthorn	Day600Wt_kg	2000_to_2018	50	Poll	98095	41.2	16	0.0511	41.1	41.3	2.5	0.014	0.0077	0.037	0.0079	0.066
Shorthorn	Day600Wt_kg	2000_to_2018	50	Horn	4754	40.6	16.1	0.234	40.1	41.1
Shorthorn	Day600Wt_kg	2000_to_2018	70	Combined	27647	43.2	17.9	0.108	42.9	43.4
Shorthorn	Day600Wt_kg	2000_to_2018	70	Poll	26511	43.1	17.9	0.11	42.8	43.3	-3.1	0.0022	-0.019	-0.095	-0.16	-0.033
Shorthorn	Day600Wt_kg	2000_to_2018	70	Horn	1026	44.8	18	0.563	43.7	45.9
Shorthorn	Day600Wt_kg	1971_to_1999	50	Combined	18507	12.4	19	0.139	12.2	12.7
Shorthorn	Day600Wt_kg	1971_to_1999	50	Poll	17845	12.1	18.9	0.142	11.8	12.4	-12	1.3e-31	-0.085	-0.47	-0.55	-0.39
Shorthorn	Day600Wt_kg	1971_to_1999	50	Horn	656	20.8	17.8	0.694	19.4	22.2
Shorthorn	Day600Wt_kg	1971_to_1999	70	Combined	4248	16.4	23.1	0.354	15.7	17.1
Shorthorn	Day600Wt_kg	1971_to_1999	70	Poll	4107	16	23.1	0.361	15.3	16.7	-7	6.1e-11	-0.088	-0.54	-0.71	-0.37
Shorthorn	Day600Wt_kg	1971_to_1999	70	Horn	141	27.3	18.6	1.56	24.2	30.4
Shorthorn	MatCowWt_kg	2000_to_2018	50	Combined	86937	36.6	17.4	0.0591	36.5	36.7
Shorthorn	MatCowWt_kg	2000_to_2018	50	Poll	82588	36.7	17.4	0.0607	36.6	36.8	8	1.4e-15	0.027	0.13	0.098	0.16
Shorthorn	MatCowWt_kg	2000_to_2018	50	Horn	4052	34.5	17	0.267	34	35
Shorthorn	MatCowWt_kg	2000_to_2018	70	Combined	4613	36.7	23.8	0.35	36	37.4
Shorthorn	MatCowWt_kg	2000_to_2018	70	Poll	4449	36.7	23.8	0.357	36	37.4	1.2	0.24	0.016	0.092	-0.066	0.25
Shorthorn	MatCowWt_kg	2000_to_2018	70	Horn	159	34.6	21.8	1.73	31.2	38.1
Shorthorn	MatCowWt_kg	1971_to_1999	50	Combined	12736	14.8	21.3	0.188	14.4	15.1
Shorthorn	MatCowWt_kg	1971_to_1999	50	Poll	12266	14.5	21.3	0.192	14.1	14.8	-9.6	4.9e-20	-0.075	-0.42	-0.51	-0.33
Shorthorn	MatCowWt_kg	1971_to_1999	50	Horn	465	22.9	18.7	0.865	21.2	24.7
Shorthorn	MatCowWt_kg	1973_to_1999	70	Combined	705	14	28.9	1.09	11.8	16.1
Shorthorn	MatCowWt_kg	1973_to_1999	70	Poll	689	13.5	29	1.11	11.3	15.7	-4	0.0011	-0.096	-0.77	-1.3	-0.27
Shorthorn	MatCowWt_kg	1973_to_1999	70	Horn	16	32.2	18.4	4.61	23	41.5
Shorthorn	Milk_kg	2000_to_2018	50	Combined	50280	4.63	2.89	0.0129	4.61	4.66
Shorthorn	Milk_kg	2000_to_2018	50	Poll	47601	4.66	2.89	0.0132	4.63	4.68	7.4	1.9e-13	0.033	0.15	0.11	0.19
Shorthorn	Milk_kg	2000_to_2018	50	Horn	2557	4.22	2.88	0.057	4.11	4.34
Shorthorn	Milk_kg	2000_to_2018	70	Combined	1328	4.63	3.61	0.0992	4.43	4.83
Shorthorn	Milk_kg	2000_to_2018	70	Poll	1275	4.67	3.59	0.1	4.47	4.87	1.8	0.079	0.056	0.27	-0.005	0.54
Shorthorn	Milk_kg	2000_to_2018	70	Horn	53	3.64	4.12	0.566	2.51	4.77
Shorthorn	Milk_kg	1971_to_1999	50	Combined	15335	1.98	3.61	0.0291	1.93	2.04
Shorthorn	Milk_kg	1971_to_1999	50	Poll	14792	1.93	3.61	0.0297	1.87	1.99	-12	5.7e-28	-0.083	-0.48	-0.57	-0.39
Shorthorn	Milk_kg	1971_to_1999	50	Horn	537	3.55	3.18	0.137	3.28	3.82
Shorthorn	Milk_kg	1971_to_1999	70	Combined	1149	2.8	3.96	0.117	2.57	3.04
Shorthorn	Milk_kg	1971_to_1999	70	Poll	1118	2.72	3.94	0.118	2.49	2.96	-4.4	1e-04	-0.12	-0.78	-1.1	-0.42
Shorthorn	Milk_kg	1971_to_1999	70	Horn	31	5.68	3.65	0.655	4.37	6.99
Shorthorn	CarcaseWt_kg	2000_to_2018	50	Combined	66377	29.6	7.87	0.0305	29.5	29.6
Shorthorn	CarcaseWt_kg	2000_to_2018	50	Poll	63143	29.6	7.88	0.0313	29.5	29.6	0.79	0.43	0.003	0.013	-0.023	0.049
Shorthorn	CarcaseWt_kg	2000_to_2018	50	Horn	3022	29.5	7.67	0.14	29.2	29.7
Shorthorn	CarcaseWt_kg	2000_to_2018	70	Combined	614	31.3	9.21	0.372	30.5	32
Shorthorn	CarcaseWt_kg	2000_to_2018	70	Poll	602	31.3	9.2	0.375	30.5	32	0.83	0.43	0.037	0.27	-0.33	0.87
Shorthorn	CarcaseWt_kg	2000_to_2018	70	Horn	11	28.7	10.2	3.07	22.6	34.9
Shorthorn	CarcaseWt_kg	1971_to_1999	50	Combined	10253	18.4	9.14	0.0902	18.2	18.5
Shorthorn	CarcaseWt_kg	1971_to_1999	50	Poll	9870	18.2	9.16	0.0922	18	18.4	-12	9.2e-28	-0.095	-0.55	-0.65	-0.45
Shorthorn	CarcaseWt_kg	1971_to_1999	50	Horn	380	22.8	7.4	0.38	22	23.5
Shorthorn	CarcaseWt_kg	1976_to_1999	70	Combined	224	20	11.6	0.772	18.4	21.5
Shorthorn	CarcaseWt_kg	1976_to_1999	70	Poll	218	19.7	11.6	0.783	18.1	21.3	-5.2	0.0014	-0.15	-1.2	-2	-0.38
Shorthorn	CarcaseWt_kg	1976_to_1999	70	Horn	6	30.3	4.68	1.91	26.5	34.2
Shorthorn	EyeMuscleArea_sqcm	2000_to_2018	50	Combined	50991	3.76	1.79	0.00794	3.74	3.77
Shorthorn	EyeMuscleArea_sqcm	2000_to_2018	50	Poll	48479	3.75	1.8	0.00817	3.73	3.76	-6.3	4.5e-10	-0.026	-0.13	-0.17	-0.088
Shorthorn	EyeMuscleArea_sqcm	2000_to_2018	50	Horn	2330	3.97	1.65	0.0341	3.9	4.03
Shorthorn	EyeMuscleArea_sqcm	2000_to_2018	70	Combined	527	4.11	2.15	0.0935	3.92	4.3
Shorthorn	EyeMuscleArea_sqcm	2000_to_2018	70	Poll	513	4.09	2.15	0.0951	3.9	4.28	-1.1	0.28	-0.039	-0.27	-0.82	0.28
Shorthorn	EyeMuscleArea_sqcm	2000_to_2018	70	Horn	13	4.62	1.68	0.467	3.69	5.56
Shorthorn	EyeMuscleArea_sqcm	1973_to_1999	50	Combined	4468	2.14	2.09	0.0312	2.08	2.21
Shorthorn	EyeMuscleArea_sqcm	1973_to_1999	50	Poll	4270	2.08	2.09	0.032	2.02	2.15	-12	6.2e-27	-0.13	-0.75	-0.89	-0.61
Shorthorn	EyeMuscleArea_sqcm	1973_to_1999	50	Horn	197	3.43	1.47	0.105	3.22	3.64
Shorthorn	EyeMuscleArea_sqcm	1977_to_1999	70	Combined	104	2.66	2.25	0.221	2.22	3.11
Shorthorn	EyeMuscleArea_sqcm	1977_to_1999	70	Poll	101	2.61	2.26	0.225	2.16	3.06	-3.1	0.057	-0.14	-1.1	-2.3	0.061
Shorthorn	EyeMuscleArea_sqcm	1977_to_1999	70	Horn	3	4.43	0.924	0.533	3.37	5.5
Shorthorn	RibFat_mm	2000_to_2018	50	Combined	60218	-0.59	0.915	0.00373	-0.598	-0.583
Shorthorn	RibFat_mm	2000_to_2018	50	Poll	57258	-0.589	0.915	0.00383	-0.597	-0.582	2.4	0.016	0.0097	0.047	0.0087	0.085
Shorthorn	RibFat_mm	2000_to_2018	50	Horn	2742	-0.632	0.902	0.0172	-0.666	-0.597
Shorthorn	RibFat_mm	2000_to_2018	70	Combined	2775	-0.393	1.18	0.0224	-0.438	-0.348
Shorthorn	RibFat_mm	2000_to_2018	70	Poll	2656	-0.391	1.18	0.0229	-0.437	-0.345	0.64	0.52	0.012	0.058	-0.13	0.24
Shorthorn	RibFat_mm	2000_to_2018	70	Horn	118	-0.458	1.12	0.103	-0.664	-0.252
Shorthorn	RibFat_mm	1973_to_1999	50	Combined	5195	-0.598	0.968	0.0134	-0.625	-0.572
Shorthorn	RibFat_mm	1973_to_1999	50	Poll	4985	-0.575	0.971	0.0137	-0.602	-0.548	11	8e-24	0.12	0.68	0.54	0.82
Shorthorn	RibFat_mm	1973_to_1999	50	Horn	209	-1.16	0.722	0.05	-1.26	-1.06
Shorthorn	RibFat_mm	1977_to_1999	70	Combined	236	-0.462	1.31	0.085	-0.632	-0.292
Shorthorn	RibFat_mm	1977_to_1999	70	Poll	228	-0.42	1.3	0.0859	-0.592	-0.248	3.5	0.0083	0.17	1.1	0.39	1.8
Shorthorn	RibFat_mm	1977_to_1999	70	Horn	8	-1.66	0.975	0.345	-2.35	-0.973
Shorthorn	RumpFat_mm	2000_to_2018	50	Combined	61151	-0.65	1.77	0.00717	-0.664	-0.636
Shorthorn	RumpFat_mm	2000_to_2018	50	Poll	58151	-0.644	1.78	0.00736	-0.659	-0.629	4.7	2.2e-06	0.019	0.091	0.053	0.13
Shorthorn	RumpFat_mm	2000_to_2018	50	Horn	2780	-0.802	1.71	0.0324	-0.867	-0.737
Shorthorn	RumpFat_mm	2000_to_2018	70	Combined	3298	-0.294	2.26	0.0394	-0.372	-0.215
Shorthorn	RumpFat_mm	2000_to_2018	70	Poll	3156	-0.283	2.27	0.0403	-0.364	-0.203	1.6	0.11	0.026	0.14	-0.03	0.31
Shorthorn	RumpFat_mm	2000_to_2018	70	Horn	139	-0.578	2.08	0.177	-0.932	-0.224
Shorthorn	RumpFat_mm	1973_to_1999	50	Combined	5351	-0.258	2.12	0.0289	-0.316	-0.2
Shorthorn	RumpFat_mm	1973_to_1999	50	Poll	5137	-0.199	2.12	0.0295	-0.258	-0.14	13	2.8e-31	0.14	0.79	0.65	0.93
Shorthorn	RumpFat_mm	1973_to_1999	50	Horn	213	-1.67	1.54	0.105	-1.88	-1.46
Shorthorn	RumpFat_mm	1977_to_1999	70	Combined	315	0.43	2.69	0.152	0.126	0.734
Shorthorn	RumpFat_mm	1977_to_1999	70	Poll	307	0.506	2.67	0.152	0.202	0.81	4	0.0045	0.18	1.2	0.49	1.9
Shorthorn	RumpFat_mm	1977_to_1999	70	Horn	8	-2.49	2.09	0.738	-3.96	-1.01
Shorthorn	RetailBeefYield_percent	2000_to_2018	50	Combined	46947	0.995	0.842	0.00389	0.987	1
Shorthorn	RetailBeefYield_percent	2000_to_2018	50	Poll	44682	0.986	0.844	0.00399	0.978	0.994	-10	5e-24	-0.045	-0.22	-0.26	-0.18
Shorthorn	RetailBeefYield_percent	2000_to_2018	50	Horn	2089	1.17	0.793	0.0174	1.13	1.2
Shorthorn	RetailBeefYield_percent	2000_to_2018	70	Combined	794	0.8	1.01	0.0357	0.728	0.871
Shorthorn	RetailBeefYield_percent	2000_to_2018	70	Poll	768	0.791	1.01	0.0365	0.718	0.864	-1.6	0.12	-0.046	-0.29	-0.69	0.11
Shorthorn	RetailBeefYield_percent	2000_to_2018	70	Horn	25	1.06	0.805	0.161	0.734	1.38
Shorthorn	RetailBeefYield_percent	1973_to_1999	50	Combined	3918	0.646	0.975	0.0156	0.615	0.677
Shorthorn	RetailBeefYield_percent	1973_to_1999	50	Poll	3745	0.614	0.973	0.0159	0.583	0.646	-12	1.3e-26	-0.15	-0.84	-0.99	-0.69
Shorthorn	RetailBeefYield_percent	1973_to_1999	50	Horn	172	1.34	0.733	0.0559	1.22	1.45
Shorthorn	RetailBeefYield_percent	1977_to_1999	70	Combined	166	0.301	1.15	0.0892	0.123	0.48
Shorthorn	RetailBeefYield_percent	1977_to_1999	70	Poll	164	0.285	1.15	0.0896	0.106	0.465	-9.8	0.0016	-0.13	-1.6	-3	-0.19
Shorthorn	RetailBeefYield_percent	1977_to_1999	70	Horn	2	1.6	0.141	0.1	1.4	1.8
Shorthorn	IMF_percent	2000_to_2018	50	Combined	22352	0.549	0.23	0.00154	0.546	0.553
Shorthorn	IMF_percent	2000_to_2018	50	Poll	21192	0.551	0.231	0.00159	0.548	0.555	6	2.4e-09	0.037	0.18	0.12	0.24
Shorthorn	IMF_percent	2000_to_2018	50	Horn	1088	0.512	0.21	0.00636	0.499	0.525
Shorthorn	IMF_percent	2000_to_2018	70	Combined	143	0.555	0.283	0.0236	0.507	0.602
Shorthorn	IMF_percent	2000_to_2018	70	Poll	142	0.557	0.282	0.0237	0.51	0.604			0.11
Shorthorn	IMF_percent	2000_to_2018	70	Horn	1	0.2
Shorthorn	IMF_percent	1976_to_1999	50	Combined	2020	0.536	0.23	0.00513	0.526	0.546
Shorthorn	IMF_percent	1976_to_1999	50	Poll	1930	0.54	0.232	0.00528	0.529	0.55	4.3	3.3e-05	0.077	0.41	0.2	0.62
Shorthorn	IMF_percent	1976_to_1999	50	Horn	90	0.454	0.18	0.019	0.416	0.492
Shorthorn	IMF_percent	1988_to_1999	70	Combined	47	0.511	0.367	0.0535	0.404	0.618
Shorthorn	IMF_percent	1988_to_1999	70	Poll	46	0.515	0.369	0.0545	0.406	0.624			0.086
Shorthorn	IMF_percent	1988_to_1999	70	Horn	1	0.3

## Sheet: Simmental
Breed	Traits	Birth_years	EBV_accuracy	Head_status	N_animals	Mean	SD	SEM	CI95%_lower	CI95%_upper	Poll_vs_Horn_tTest	P_value	Point_biserial_correlation	Effect_size	CI95%_ES_lower	CI95%_ES_upper
Simmental	BirthWt_kg	2000_to_2018	50	Combined	59763	0.742	2.06	0.00844	0.725	0.759
Simmental	BirthWt_kg	2000_to_2018	50	Poll	28930	-0.163	2.18	0.0128	-0.189	-0.138	-110	0	-0.43	-0.93	-0.95	-0.91
Simmental	BirthWt_kg	2000_to_2018	50	Horn	30215	1.59	1.51	0.0087	1.58	1.61
Simmental	BirthWt_kg	2000_to_2018	70	Combined	21361	0.459	2.15	0.0147	0.429	0.488
Simmental	BirthWt_kg	2000_to_2018	70	Poll	11322	-0.559	2.13	0.0201	-0.599	-0.519	-87	0	-0.5	-1.2	-1.2	-1.2
Simmental	BirthWt_kg	2000_to_2018	70	Horn	9885	1.61	1.47	0.0148	1.58	1.64
Simmental	BirthWt_kg	1969_to_1999	50	Combined	28284	0.66	1.7	0.0101	0.64	0.68
Simmental	BirthWt_kg	1969_to_1999	50	Poll	3369	1.01	1.62	0.028	0.953	1.07	13	2.1e-39	0.076	0.24	0.2	0.28
Simmental	BirthWt_kg	1969_to_1999	50	Horn	24757	0.611	1.7	0.0108	0.59	0.633
Simmental	BirthWt_kg	1973_to_1999	70	Combined	4923	0.823	1.69	0.024	0.775	0.871
Simmental	BirthWt_kg	1973_to_1999	70	Poll	851	1.04	1.48	0.0506	0.936	1.14	4.5	5.9e-06	0.059	0.16	0.086	0.23
Simmental	BirthWt_kg	1973_to_1999	70	Horn	4025	0.776	1.73	0.0272	0.721	0.83
Simmental	Day200Wt_kg	2000_to_2018	50	Combined	57140	15	6.38	0.0267	14.9	15
Simmental	Day200Wt_kg	2000_to_2018	50	Poll	27605	14.9	6.67	0.0401	14.8	15	-2	0.047	-0.0084	-0.016	-0.032	0.00049
Simmental	Day200Wt_kg	2000_to_2018	50	Horn	28938	15	6.08	0.0357	14.9	15.1
Simmental	Day200Wt_kg	2000_to_2018	70	Combined	4430	16.4	6.88	0.103	16.2	16.6
Simmental	Day200Wt_kg	2000_to_2018	70	Poll	2260	16.6	7	0.147	16.4	16.9	2.2	0.03	0.033	0.058	-0.0011	0.12
Simmental	Day200Wt_kg	2000_to_2018	70	Horn	2146	16.2	6.74	0.146	15.9	16.5
Simmental	Day200Wt_kg	1969_to_1999	50	Combined	26638	8.57	6.81	0.0417	8.49	8.66
Simmental	Day200Wt_kg	1969_to_1999	50	Poll	3156	10	6.59	0.117	9.8	10.3	13	3.3e-39	0.079	0.24	0.2	0.28
Simmental	Day200Wt_kg	1969_to_1999	50	Horn	23326	8.37	6.81	0.0446	8.28	8.46
Simmental	Day200Wt_kg	1973_to_1999	70	Combined	1511	9.94	6.87	0.177	9.59	10.3
Simmental	Day200Wt_kg	1973_to_1999	70	Poll	249	10.3	6.16	0.391	9.55	11.1	1.1	0.26	0.027	0.07	-0.066	0.21
Simmental	Day200Wt_kg	1973_to_1999	70	Horn	1244	9.84	6.99	0.198	9.44	10.2
Simmental	Day400Wt_kg	2000_to_2018	50	Combined	55549	24.9	10.4	0.044	24.9	25
Simmental	Day400Wt_kg	2000_to_2018	50	Poll	27000	26	10.5	0.0639	25.8	26.1	23	1.2e-117	0.098	0.2	0.18	0.22
Simmental	Day400Wt_kg	2000_to_2018	50	Horn	27959	23.9	10.1	0.0606	23.8	24.1
Simmental	Day400Wt_kg	2000_to_2018	70	Combined	6952	27.2	11.5	0.138	26.9	27.4
Simmental	Day400Wt_kg	2000_to_2018	70	Poll	3454	28.1	11.4	0.194	27.7	28.5	7.2	7.8e-13	0.086	0.17	0.12	0.22
Simmental	Day400Wt_kg	2000_to_2018	70	Horn	3459	26.1	11.5	0.196	25.8	26.5
Simmental	Day400Wt_kg	1969_to_1999	50	Combined	24756	13.4	9.96	0.0633	13.3	13.5
Simmental	Day400Wt_kg	1969_to_1999	50	Poll	2987	15.5	9.69	0.177	15.1	15.8	13	3.9e-36	0.079	0.24	0.2	0.28
Simmental	Day400Wt_kg	1969_to_1999	50	Horn	21618	13.1	9.96	0.0678	13	13.2
Simmental	Day400Wt_kg	1973_to_1999	70	Combined	1880	15.6	10.6	0.246	15.1	16.1
Simmental	Day400Wt_kg	1973_to_1999	70	Poll	290	16.3	9.36	0.55	15.2	17.4	1.3	0.2	0.027	0.079	-0.047	0.2
Simmental	Day400Wt_kg	1973_to_1999	70	Horn	1565	15.5	10.9	0.275	14.9	16
Simmental	Day600Wt_kg	2000_to_2018	50	Combined	53114	32.1	14.4	0.0623	32	32.3
Simmental	Day600Wt_kg	2000_to_2018	50	Poll	25804	30.5	14.1	0.0879	30.3	30.7	-25	1.7e-139	-0.11	-0.22	-0.24	-0.2
Simmental	Day600Wt_kg	2000_to_2018	50	Horn	26746	33.6	14.4	0.0881	33.5	33.8
Simmental	Day600Wt_kg	2000_to_2018	70	Combined	8522	33.3	17.2	0.186	32.9	33.7
Simmental	Day600Wt_kg	2000_to_2018	70	Poll	4011	30.8	16.7	0.264	30.3	31.3	-13	1e-35	-0.13	-0.27	-0.31	-0.23
Simmental	Day600Wt_kg	2000_to_2018	70	Horn	4452	35.4	17.2	0.258	34.9	35.9
Simmental	Day600Wt_kg	1969_to_1999	50	Combined	22996	19.4	13.8	0.0909	19.2	19.6
Simmental	Day600Wt_kg	1969_to_1999	50	Poll	2805	21.2	12.7	0.24	20.7	21.7	7.9	5.1e-15	0.048	0.16	0.12	0.2
Simmental	Day600Wt_kg	1969_to_1999	50	Horn	20048	19.1	13.9	0.0983	18.9	19.3
Simmental	Day600Wt_kg	1973_to_1999	70	Combined	2389	21	16.5	0.338	20.3	21.7
Simmental	Day600Wt_kg	1973_to_1999	70	Poll	303	23.4	13.7	0.79	21.8	25	3.1	0.0018	0.055	0.18	0.058	0.3
Simmental	Day600Wt_kg	1973_to_1999	70	Horn	2055	20.7	16.9	0.373	19.9	21.4
Simmental	MatCowWt_kg	2000_to_2018	50	Combined	36511	33.2	18.9	0.0988	33	33.4
Simmental	MatCowWt_kg	2000_to_2018	50	Poll	18076	30.7	18.9	0.14	30.4	30.9	-25	1.4e-138	-0.13	-0.26	-0.28	-0.24
Simmental	MatCowWt_kg	2000_to_2018	50	Horn	18090	35.6	18.5	0.138	35.3	35.9
Simmental	MatCowWt_kg	2000_to_2018	70	Combined	2704	32.5	25.3	0.486	31.5	33.4
Simmental	MatCowWt_kg	2000_to_2018	70	Poll	1576	29.7	25	0.629	28.4	30.9	-6.8	1.1e-11	-0.13	-0.27	-0.35	-0.19
Simmental	MatCowWt_kg	2000_to_2018	70	Horn	1120	36.4	25.2	0.754	34.9	37.9
Simmental	MatCowWt_kg	1971_to_1999	50	Combined	13852	21.8	16.5	0.14	21.5	22.1
Simmental	MatCowWt_kg	1971_to_1999	50	Poll	1758	22.3	15.3	0.366	21.6	23.1	1.7	0.099	0.013	0.037	-0.013	0.087
Simmental	MatCowWt_kg	1971_to_1999	50	Horn	11980	21.7	16.7	0.153	21.4	22
Simmental	MatCowWt_kg	1973_to_1999	70	Combined	386	25.2	22.6	1.15	22.9	27.5
Simmental	MatCowWt_kg	1973_to_1999	70	Poll	46	24.1	20.7	3.05	18	30.2	-0.37	0.71	-0.018	-0.059	-0.37	0.25
Simmental	MatCowWt_kg	1973_to_1999	70	Horn	331	25.4	23.1	1.27	22.8	27.9
Simmental	Milk_kg	2000_to_2018	50	Combined	29149	6.54	4.39	0.0257	6.49	6.6
Simmental	Milk_kg	2000_to_2018	50	Poll	12778	5.31	4.34	0.0384	5.23	5.38	-43	0	-0.25	-0.51	-0.53	-0.49
Simmental	Milk_kg	2000_to_2018	50	Horn	16122	7.49	4.16	0.0328	7.43	7.56
Simmental	Milk_kg	2000_to_2018	70	Combined	1487	6.57	5.06	0.131	6.3	6.83
Simmental	Milk_kg	2000_to_2018	70	Poll	537	4.99	5.17	0.223	4.55	5.44	-9.1	4.5e-19	-0.23	-0.5	-0.61	-0.39
Simmental	Milk_kg	2000_to_2018	70	Horn	946	7.47	4.78	0.155	7.16	7.78
Simmental	Milk_kg	1969_to_1999	50	Combined	19175	5.72	3.81	0.0275	5.66	5.77
Simmental	Milk_kg	1969_to_1999	50	Poll	2247	5.22	4.11	0.0867	5.04	5.39	-6.3	3.5e-10	-0.049	-0.14	-0.18	-0.096
Simmental	Milk_kg	1969_to_1999	50	Horn	16798	5.79	3.76	0.029	5.73	5.85
Simmental	Milk_kg	1973_to_1999	70	Combined	1233	6.06	4.67	0.133	5.79	6.32
Simmental	Milk_kg	1973_to_1999	70	Poll	174	6.53	5.04	0.382	5.77	7.3	1.4	0.16	0.043	0.12	-0.041	0.28
Simmental	Milk_kg	1973_to_1999	70	Horn	1047	5.96	4.61	0.142	5.67	6.24
Simmental	CarcaseWt_kg	2000_to_2018	50	Combined	31223	16.3	8.62	0.0488	16.3	16.4
Simmental	CarcaseWt_kg	2000_to_2018	50	Poll	14920	17.2	8.77	0.0718	17.1	17.4	17	5.3e-66	0.097	0.2	0.18	0.22
Simmental	CarcaseWt_kg	2000_to_2018	50	Horn	16019	15.5	8.41	0.0664	15.4	15.7
Simmental	CarcaseWt_kg	2000_to_2018	70	Combined	324	18.9	10.5	0.582	17.8	20.1
Simmental	CarcaseWt_kg	2000_to_2018	70	Poll	195	19.4	10.1	0.72	18	20.9	0.93	0.35	0.053	0.1	-0.12	0.32
Simmental	CarcaseWt_kg	2000_to_2018	70	Horn	127	18.3	11.1	0.988	16.3	20.2
Simmental	CarcaseWt_kg	1971_to_1999	50	Combined	13069	7.64	7.56	0.0661	7.5	7.77
Simmental	CarcaseWt_kg	1971_to_1999	50	Poll	1734	8.86	6.94	0.167	8.52	9.19	7.8	1.3e-14	0.063	0.19	0.14	0.24
Simmental	CarcaseWt_kg	1971_to_1999	50	Horn	11234	7.45	7.64	0.072	7.31	7.59
Simmental	CarcaseWt_kg	1973_to_1999	70	Combined	119	13.3	8.64	0.792	11.7	14.9
Simmental	CarcaseWt_kg	1973_to_1999	70	Poll	16	11.8	8.75	2.19	7.43	16.2	-0.66	0.52	-0.062	-0.18	-0.71	0.35
Simmental	CarcaseWt_kg	1973_to_1999	70	Horn	99	13.4	8.72	0.876	11.6	15.1
Simmental	EyeMuscleArea_sqcm	2000_to_2018	50	Combined	5840	2.87	1.89	0.0248	2.82	2.92
Simmental	EyeMuscleArea_sqcm	2000_to_2018	50	Poll	3827	3.72	1.48	0.0239	3.67	3.77	60	0	0.62	1.7	1.6	1.8
Simmental	EyeMuscleArea_sqcm	2000_to_2018	50	Horn	1986	1.23	1.49	0.0335	1.17	1.3
Simmental	EyeMuscleArea_sqcm	2000_to_2018	70	Combined	36	2.97	2.48	0.413	2.14	3.79
Simmental	EyeMuscleArea_sqcm	2000_to_2018	70	Poll	22	4.09	2.23	0.474	3.14	5.03	5.6	2.8e-06	0.65	1.8	0.91	2.7
Simmental	EyeMuscleArea_sqcm	2000_to_2018	70	Horn	13	0.846	1.16	0.323	0.2	1.49
Simmental	EyeMuscleArea_sqcm	1973_to_1999	50	Combined	527	1.17	1.23	0.0535	1.06	1.28
Simmental	EyeMuscleArea_sqcm	1973_to_1999	50	Poll	38	1.36	1.33	0.216	0.931	1.8	0.97	0.34	0.046	0.16	-0.17	0.49
Simmental	EyeMuscleArea_sqcm	1973_to_1999	50	Horn	482	1.15	1.22	0.0556	1.04	1.26
Simmental	EyeMuscleArea_sqcm	1973_to_1999	70	Combined	19	1.36	1.67	0.383	0.597	2.13
Simmental	EyeMuscleArea_sqcm	1973_to_1999	70	Poll	2	0.1	1.56	1.1	-2.1	2.3	-1.2	0.4	-0.27	-0.88	-2.6	1
Simmental	EyeMuscleArea_sqcm	1973_to_1999	70	Horn	17	1.51	1.66	0.403	0.706	2.32
Simmental	RibFat_mm	2000_to_2018	50	Combined	13453	0.452	1.21	0.0104	0.432	0.473
Simmental	RibFat_mm	2000_to_2018	50	Poll	8309	0.816	1.18	0.0129	0.79	0.842	50	0	0.38	0.87	0.83	0.91
Simmental	RibFat_mm	2000_to_2018	50	Horn	5055	-0.138	1.01	0.0142	-0.166	-0.11
Simmental	RibFat_mm	2000_to_2018	70	Combined	227	0.213	1.04	0.0692	0.0744	0.351
Simmental	RibFat_mm	2000_to_2018	70	Poll	179	0.259	1.05	0.0786	0.102	0.416	1.2	0.23	0.078	0.19	-0.13	0.51
Simmental	RibFat_mm	2000_to_2018	70	Horn	47	0.0596	1	0.146	-0.232	0.352
Simmental	RibFat_mm	1973_to_1999	50	Combined	1135	-0.183	1.01	0.0301	-0.243	-0.123
Simmental	RibFat_mm	1973_to_1999	50	Poll	157	-0.0389	1.09	0.0866	-0.212	0.134	1.8	0.078	0.056	0.16	-0.0098	0.33
Simmental	RibFat_mm	1973_to_1999	50	Horn	966	-0.203	1	0.0323	-0.267	-0.138
Simmental	RibFat_mm	1973_to_1999	70	Combined	26	0.0308	1.4	0.275	-0.519	0.581
Simmental	RibFat_mm	1973_to_1999	70	Poll	3	0.0667	1.75	1.01	-1.95	2.09	0.039	0.97	0.0094	0.026	-1.2	1.2
Simmental	RibFat_mm	1973_to_1999	70	Horn	23	0.0261	1.4	0.292	-0.558	0.61
Simmental	RumpFat_mm	2000_to_2018	50	Combined	12467	0.243	1.53	0.0137	0.216	0.271
Simmental	RumpFat_mm	2000_to_2018	50	Poll	7752	0.52	1.56	0.0177	0.485	0.555	28	2.3e-161	0.23	0.5	0.46	0.54
Simmental	RumpFat_mm	2000_to_2018	50	Horn	4638	-0.216	1.36	0.02	-0.256	-0.176
Simmental	RumpFat_mm	2000_to_2018	70	Combined	164	-0.199	1.37	0.107	-0.413	0.0146
Simmental	RumpFat_mm	2000_to_2018	70	Poll	124	-0.287	1.37	0.123	-0.533	-0.0411	-1.7	0.088	-0.13	-0.31	-0.67	0.053
Simmental	RumpFat_mm	2000_to_2018	70	Horn	39	0.131	1.3	0.207	-0.283	0.545
Simmental	RumpFat_mm	1973_to_1999	50	Combined	1043	-0.243	1.43	0.0442	-0.331	-0.155
Simmental	RumpFat_mm	1973_to_1999	50	Poll	142	-0.108	1.49	0.125	-0.358	0.142	1.1	0.26	0.036	0.1	-0.078	0.28
Simmental	RumpFat_mm	1973_to_1999	50	Horn	891	-0.257	1.42	0.0475	-0.352	-0.162
Simmental	RumpFat_mm	1973_to_1999	70	Combined	22	0.205	1.91	0.407	-0.609	1.02
Simmental	RumpFat_mm	1973_to_1999	70	Poll	2	-1.1	1.84	1.3	-3.7	1.5	-1	0.46	-0.22	-0.77	-2.4	1
Simmental	RumpFat_mm	1973_to_1999	70	Horn	20	0.335	1.91	0.427	-0.519	1.19
Simmental	RetailBeefYield_percent	2000_to_2018	50	Combined	9996	0.0077	1.28	0.0128	-0.0179	0.0333
Simmental	RetailBeefYield_percent	2000_to_2018	50	Poll	6421	-0.354	1.24	0.0155	-0.385	-0.323	-42	0	-0.38	-0.87	-0.91	-0.83
Simmental	RetailBeefYield_percent	2000_to_2018	50	Horn	3518	0.653	1.07	0.018	0.617	0.689
Simmental	RetailBeefYield_percent	2000_to_2018	70	Combined	67	0.263	1.23	0.15	-0.0373	0.563
Simmental	RetailBeefYield_percent	2000_to_2018	70	Poll	44	-0.00909	1.25	0.188	-0.385	0.367	-2.8	0.0067	-0.31	-0.71	-1.2	-0.17
Simmental	RetailBeefYield_percent	2000_to_2018	70	Horn	22	0.809	1.03	0.219	0.371	1.25
Simmental	RetailBeefYield_percent	1973_to_1999	50	Combined	678	0.399	1.04	0.04	0.319	0.479
Simmental	RetailBeefYield_percent	1973_to_1999	50	Poll	67	0.342	1.27	0.155	0.0318	0.652	-0.37	0.71	-0.017	-0.052	-0.3	0.2
Simmental	RetailBeefYield_percent	1973_to_1999	50	Horn	605	0.402	1.02	0.0414	0.319	0.485
Simmental	RetailBeefYield_percent	1988_to_1999	70	Combined	18	0.0889	1.28	0.303	-0.517	0.695
Simmental	RetailBeefYield_percent	1988_to_1999	70	Poll	2	0.25	0.212	0.15	-0.05	0.55	0.49	0.63	0.046	0.19	-1.3	1.6
Simmental	RetailBeefYield_percent	1988_to_1999	70	Horn	16	0.0687	1.36	0.341	-0.613	0.751
Simmental	IMF_percent	2000_to_2018	50	Combined	5474	0.624	0.705	0.00953	0.605	0.643
Simmental	IMF_percent	2000_to_2018	50	Poll	4164	0.794	0.664	0.0103	0.773	0.814	40	5.1e-271	0.43	1.2	1.1	1.3
Simmental	IMF_percent	2000_to_2018	50	Horn	1285	0.077	0.531	0.0148	0.0474	0.107
Simmental	IMF_percent	2000_to_2018	70	Combined	33	0.655	0.822	0.143	0.369	0.941
Simmental	IMF_percent	2000_to_2018	70	Poll	25	0.764	0.813	0.163	0.438	1.09	2.3	0.042	0.34	0.9	0.016	1.8
Simmental	IMF_percent	2000_to_2018	70	Horn	7	0.114	0.623	0.235	-0.356	0.584
Simmental	IMF_percent	1973_to_1999	50	Combined	89	0.194	0.719	0.0762	0.042	0.347
Simmental	IMF_percent	1973_to_1999	50	Poll	8	1.29	1.62	0.573	0.142	2.43	2.1	0.076	0.48	1	0.087	1.9
Simmental	IMF_percent	1973_to_1999	50	Horn	79	0.0949	0.459	0.0516	-0.00826	0.198
Simmental	IMF_percent	1980_to_1999	70	Combined	5	0.44	0.451	0.201	0.038	0.842
Simmental	IMF_percent	1980_to_1999	70	Poll	1	-0.1							-0.67
Simmental	IMF_percent	1980_to_1999	70	Horn	4	0.575	0.386	0.193	0.189	0.961

## Sheet: Brahman
Breed	Traits	Birth_years	EBV_accuracy	Head_status	N_animals	Mean	SD	SEM	CI95%_lower	CI95%_upper	Poll_vs_Horn_tTest	P_value	Point_biserial_correlation	Effect_size	CI95%_ES_lower	CI95%_ES_upper
Brahman	BirthWt_kg	2000_to_2018	50	Combined	169229	2.51	1.91	0.00465	2.5	2.52
Brahman	BirthWt_kg	2000_to_2018	50	Poll	14288	2.02	1.88	0.0157	1.98	2.05	-34	2.1e-250	-0.084	-0.3	-0.32	-0.28
Brahman	BirthWt_kg	2000_to_2018	50	Horn	145851	2.58	1.91	0.005	2.57	2.59
Brahman	BirthWt_kg	2000_to_2018	70	Combined	15575	1.28	2.55	0.0204	1.24	1.32
Brahman	BirthWt_kg	2000_to_2018	70	Poll	1384	0.505	2.41	0.0647	0.375	0.634	-13	2e-35	-0.099	-0.35	-0.41	-0.29
Brahman	BirthWt_kg	2000_to_2018	70	Horn	13433	1.37	2.57	0.0221	1.33	1.42
Brahman	BirthWt_kg	1952_to_1999	50	Combined	13327	1.02	1.53	0.0132	0.994	1.05
Brahman	BirthWt_kg	1952_to_1999	50	Poll	1084	0.851	1.25	0.0379	0.775	0.927	-4.6	4.4e-06	-0.033	-0.13	-0.19	-0.068
Brahman	BirthWt_kg	1952_to_1999	50	Horn	12204	1.04	1.55	0.014	1.01	1.07
Brahman	BirthWt_kg	1960_to_1999	70	Combined	422	1.36	2.34	0.114	1.13	1.59
Brahman	BirthWt_kg	1960_to_1999	70	Poll	34	0.609	1.68	0.288	0.0328	1.18	-2.6	0.012	-0.095	-0.4	-0.76	-0.034
Brahman	BirthWt_kg	1960_to_1999	70	Horn	386	1.43	2.39	0.122	1.18	1.67
Brahman	Day200Wt_kg	2000_to_2018	50	Combined	192138	17.1	7.56	0.0172	17	17.1
Brahman	Day200Wt_kg	2000_to_2018	50	Poll	17045	15.9	7.32	0.0561	15.8	16	-22	2.9e-107	-0.05	-0.17	-0.19	-0.15
Brahman	Day200Wt_kg	2000_to_2018	50	Horn	164408	17.2	7.58	0.0187	17.2	17.3
Brahman	Day200Wt_kg	2000_to_2018	70	Combined	56961	16.1	7.7	0.0323	16.1	16.2
Brahman	Day200Wt_kg	2000_to_2018	70	Poll	3995	15.1	7.48	0.118	14.9	15.4	-8.9	6.7e-19	-0.037	-0.14	-0.17	-0.11
Brahman	Day200Wt_kg	2000_to_2018	70	Horn	50086	16.2	7.72	0.0345	16.2	16.3
Brahman	Day200Wt_kg	1952_to_1999	50	Combined	18148	9.07	6.6	0.049	8.98	9.17
Brahman	Day200Wt_kg	1952_to_1999	50	Poll	1470	8.12	5.92	0.154	7.81	8.43	-6.5	1.4e-10	-0.043	-0.17	-0.22	-0.12
Brahman	Day200Wt_kg	1952_to_1999	50	Horn	16636	9.17	6.65	0.0516	9.06	9.27
Brahman	Day200Wt_kg	1960_to_1999	70	Combined	2109	11.1	7.51	0.164	10.8	11.5
Brahman	Day200Wt_kg	1960_to_1999	70	Poll	182	9.05	6.59	0.489	8.08	10	-4.5	1.3e-05	-0.087	-0.33	-0.49	-0.17
Brahman	Day200Wt_kg	1960_to_1999	70	Horn	1917	11.4	7.56	0.173	11	11.7
Brahman	Day400Wt_kg	2000_to_2018	50	Combined	190851	23	10.4	0.0238	22.9	23
Brahman	Day400Wt_kg	2000_to_2018	50	Poll	16888	22.4	10.2	0.0785	22.2	22.6	-7.1	1.1e-12	-0.017	-0.058	-0.074	-0.042
Brahman	Day400Wt_kg	2000_to_2018	50	Horn	163323	23	10.4	0.0257	22.9	23
Brahman	Day400Wt_kg	2000_to_2018	70	Combined	75720	22.1	10.7	0.0388	22.1	22.2
Brahman	Day400Wt_kg	2000_to_2018	70	Poll	5673	21.5	10.6	0.14	21.2	21.8	-4.6	4.9e-06	-0.017	-0.066	-0.093	-0.039
Brahman	Day400Wt_kg	2000_to_2018	70	Horn	66041	22.2	10.7	0.0415	22.1	22.2
Brahman	Day400Wt_kg	1952_to_1999	50	Combined	18173	12.2	9.01	0.0668	12.1	12.3
Brahman	Day400Wt_kg	1952_to_1999	50	Poll	1448	11.6	8.08	0.212	11.2	12	-2.9	0.0032	-0.02	-0.081	-0.13	-0.027
Brahman	Day400Wt_kg	1952_to_1999	50	Horn	16683	12.3	9.08	0.0703	12.1	12.4
Brahman	Day400Wt_kg	1960_to_1999	70	Combined	4709	13.6	10	0.146	13.3	13.9
Brahman	Day400Wt_kg	1960_to_1999	70	Poll	342	12.1	8.92	0.483	11.1	13.1	-3.2	0.0016	-0.042	-0.17	-0.28	-0.059
Brahman	Day400Wt_kg	1960_to_1999	70	Horn	4358	13.7	10.1	0.152	13.4	14
Brahman	Day600Wt_kg	2000_to_2018	50	Combined	189842	31.6	14.9	0.0343	31.5	31.7
Brahman	Day600Wt_kg	2000_to_2018	50	Poll	16825	31	14.9	0.114	30.7	31.2	-5.9	4.4e-09	-0.014	-0.047	-0.063	-0.031
Brahman	Day600Wt_kg	2000_to_2018	50	Horn	162495	31.7	14.9	0.037	31.6	31.7
Brahman	Day600Wt_kg	2000_to_2018	70	Combined	78976	30.3	16.2	0.0575	30.2	30.4
Brahman	Day600Wt_kg	2000_to_2018	70	Poll	5890	29.2	16.1	0.21	28.8	29.6	-5.1	4.4e-07	-0.019	-0.068	-0.095	-0.041
Brahman	Day600Wt_kg	2000_to_2018	70	Horn	68732	30.3	16.1	0.0614	30.2	30.4
Brahman	Day600Wt_kg	1952_to_1999	50	Combined	18343	16.5	13.5	0.0995	16.3	16.7
Brahman	Day600Wt_kg	1952_to_1999	50	Poll	1464	15.3	12.1	0.316	14.7	16	-3.8	0.00013	-0.026	-0.1	-0.15	-0.046
Brahman	Day600Wt_kg	1952_to_1999	50	Horn	16837	16.6	13.6	0.105	16.4	16.8
Brahman	Day600Wt_kg	1958_to_1999	70	Combined	5817	16.5	15.7	0.206	16.1	16.9
Brahman	Day600Wt_kg	1958_to_1999	70	Poll	451	15.3	13.9	0.655	14	16.7	-1.8	0.066	-0.022	-0.087	-0.18	0.0093
Brahman	Day600Wt_kg	1958_to_1999	70	Horn	5354	16.6	15.8	0.216	16.2	17
Brahman	MatCowWt_kg	2000_to_2018	50	Combined	177095	35.1	21.4	0.0509	35	35.2
Brahman	MatCowWt_kg	2000_to_2018	50	Poll	15109	33.5	21.4	0.174	33.2	33.9	-9.4	4.3e-21	-0.023	-0.084	-0.1	-0.067
Brahman	MatCowWt_kg	2000_to_2018	50	Horn	152193	35.3	21.3	0.0545	35.2	35.4
Brahman	MatCowWt_kg	2000_to_2018	70	Combined	39961	29	23.8	0.119	28.8	29.3
Brahman	MatCowWt_kg	2000_to_2018	70	Poll	2500	27.5	24	0.48	26.5	28.4	-3.3	0.00093	-0.017	-0.067	-0.11	-0.026
Brahman	MatCowWt_kg	2000_to_2018	70	Horn	35085	29.1	23.7	0.127	28.9	29.4
Brahman	MatCowWt_kg	1952_to_1999	50	Combined	15653	16.6	18	0.144	16.4	16.9
Brahman	MatCowWt_kg	1952_to_1999	50	Poll	1233	15.1	15.6	0.445	14.2	16	-3.6	3e-04	-0.026	-0.1	-0.16	-0.042
Brahman	MatCowWt_kg	1952_to_1999	50	Horn	14379	16.8	18.2	0.151	16.5	17.1
Brahman	MatCowWt_kg	1960_to_1999	70	Combined	1167	21.7	23	0.673	20.3	23
Brahman	MatCowWt_kg	1960_to_1999	70	Poll	74	19.6	21.5	2.5	14.6	24.6	-0.86	0.39	-0.024	-0.1	-0.34	0.14
Brahman	MatCowWt_kg	1960_to_1999	70	Horn	1089	21.9	23	0.698	20.5	23.3
Brahman	Milk_kg	2000_to_2018	50	Combined	101882	-1.07	2.59	0.00812	-1.09	-1.06
Brahman	Milk_kg	2000_to_2018	50	Poll	7011	-0.896	2.59	0.0309	-0.958	-0.835	6.5	9.7e-11	0.021	0.079	0.055	0.1
Brahman	Milk_kg	2000_to_2018	50	Horn	90120	-1.1	2.59	0.00862	-1.12	-1.09
Brahman	Milk_kg	2000_to_2018	70	Combined	2889	-1.32	3.02	0.0562	-1.43	-1.2
Brahman	Milk_kg	2000_to_2018	70	Poll	160	-1.02	3	0.237	-1.49	-0.545	1.3	0.2	0.024	0.11	-0.05	0.27
Brahman	Milk_kg	2000_to_2018	70	Horn	2640	-1.34	3.02	0.0588	-1.45	-1.22
Brahman	Milk_kg	1952_to_1999	50	Combined	11711	0.0715	2.66	0.0246	0.0223	0.121
Brahman	Milk_kg	1952_to_1999	50	Poll	942	-0.377	2.91	0.0947	-0.566	-0.187	-5	7.7e-07	-0.05	-0.18	-0.25	-0.11
Brahman	Milk_kg	1952_to_1999	50	Horn	10729	0.111	2.64	0.0255	0.06	0.162
Brahman	Milk_kg	1958_to_1999	70	Combined	483	0.00621	2.99	0.136	-0.266	0.278
Brahman	Milk_kg	1958_to_1999	70	Poll	36	-0.806	3.45	0.576	-1.96	0.346	-1.5	0.15	-0.077	-0.27	-0.61	0.077
Brahman	Milk_kg	1958_to_1999	70	Horn	445	0.0652	2.95	0.14	-0.215	0.345
Brahman	CarcaseWt_kg	2000_to_2018	50	Combined	149157	18.9	8.89	0.023	18.9	19
Brahman	CarcaseWt_kg	2000_to_2018	50	Poll	12028	17.4	8.79	0.0801	17.2	17.5	-20	4.6e-90	-0.054	-0.19	-0.21	-0.17
Brahman	CarcaseWt_kg	2000_to_2018	50	Horn	129232	19.1	8.83	0.0246	19	19.1
Brahman	CarcaseWt_kg	2000_to_2018	70	Combined	3690	17.1	10.6	0.175	16.8	17.5
Brahman	CarcaseWt_kg	2000_to_2018	70	Poll	275	16.5	11.5	0.691	15.1	17.8	-0.89	0.37	-0.016	-0.054	-0.18	0.069
Brahman	CarcaseWt_kg	2000_to_2018	70	Horn	3191	17.1	10.6	0.187	16.7	17.5
Brahman	CarcaseWt_kg	1952_to_1999	50	Combined	11522	9.7	7.58	0.0706	9.56	9.84
Brahman	CarcaseWt_kg	1952_to_1999	50	Poll	899	8.7	6.42	0.214	8.28	9.13	-4.8	1.5e-06	-0.039	-0.16	-0.23	-0.091
Brahman	CarcaseWt_kg	1952_to_1999	50	Horn	10586	9.8	7.66	0.0745	9.65	9.95
Brahman	CarcaseWt_kg	1960_to_1999	70	Combined	229	13.9	11.1	0.735	12.5	15.4
Brahman	CarcaseWt_kg	1960_to_1999	70	Poll	15	7.2	9.15	2.36	2.48	11.9	-2.9	0.0095	-0.16	-0.72	-1.3	-0.12
Brahman	CarcaseWt_kg	1960_to_1999	70	Horn	212	14.5	11.1	0.764	12.9	16
Brahman	EyeMuscleArea_sqcm	2000_to_2018	50	Combined	22993	1.98	1.85	0.0122	1.96	2.01
Brahman	EyeMuscleArea_sqcm	2000_to_2018	50	Poll	1232	1.67	2.19	0.0623	1.54	1.79	-5.2	2.1e-07	-0.042	-0.16	-0.22	-0.1
Brahman	EyeMuscleArea_sqcm	2000_to_2018	50	Horn	20708	2	1.81	0.0126	1.98	2.03
Brahman	EyeMuscleArea_sqcm	2000_to_2018	70	Combined	776	1.94	2.9	0.104	1.73	2.14
Brahman	EyeMuscleArea_sqcm	2000_to_2018	70	Poll	75	1.45	3.04	0.351	0.743	2.15	-1.8	0.069	-0.074	-0.23	-0.47	0.013
Brahman	EyeMuscleArea_sqcm	2000_to_2018	70	Horn	613	2.13	2.83	0.114	1.9	2.35
Brahman	EyeMuscleArea_sqcm	1963_to_1999	50	Combined	1331	1.92	1.94	0.0531	1.82	2.03
Brahman	EyeMuscleArea_sqcm	1963_to_1999	50	Poll	39	1.97	1.61	0.258	1.46	2.49	0.2	0.85	0.0045	0.028	-0.29	0.35
Brahman	EyeMuscleArea_sqcm	1963_to_1999	50	Horn	1290	1.92	1.95	0.0542	1.81	2.03
Brahman	EyeMuscleArea_sqcm	1973_to_1999	70	Combined	36	1.44	2.12	0.353	0.736	2.15
Brahman	EyeMuscleArea_sqcm	1973_to_1999	70	Poll	1	1.3							-0.011
Brahman	EyeMuscleArea_sqcm	1973_to_1999	70	Horn	35	1.45	2.15	0.363	0.72	2.17
Brahman	RibFat_mm	2000_to_2018	50	Combined	19130	-0.342	1.1	0.00796	-0.358	-0.326
Brahman	RibFat_mm	2000_to_2018	50	Poll	1093	0.263	1.17	0.0354	0.193	0.334	18	1.6e-65	0.14	0.58	0.51	0.65
Brahman	RibFat_mm	2000_to_2018	50	Horn	17113	-0.397	1.09	0.00831	-0.414	-0.381
Brahman	RibFat_mm	2000_to_2018	70	Combined	221	-0.424	1.38	0.0927	-0.609	-0.238
Brahman	RibFat_mm	2000_to_2018	70	Poll	21	0.514	1.19	0.261	-0.00771	1.04	3.9	0.00066	0.24	0.85	0.32	1.4
Brahman	RibFat_mm	2000_to_2018	70	Horn	186	-0.563	1.35	0.0992	-0.762	-0.365
Brahman	RibFat_mm	1963_to_1999	50	Combined	1286	-0.252	1.07	0.0298	-0.312	-0.193
Brahman	RibFat_mm	1963_to_1999	50	Poll	34	0.321	1.18	0.202	-0.0834	0.725	2.9	0.0067	0.089	0.53	0.16	0.89
Brahman	RibFat_mm	1963_to_1999	50	Horn	1250	-0.269	1.06	0.03	-0.329	-0.209
Brahman	RibFat_mm	1973_to_1999	70	Combined	25	-0.132	1.21	0.241	-0.614	0.35
Brahman	RibFat_mm	1973_to_1999	70	Poll	1	0.5							0.11
Brahman	RibFat_mm	1973_to_1999	70	Horn	24	-0.158	1.22	0.25	-0.658	0.342
Brahman	RumpFat_mm	2000_to_2018	50	Combined	56855	-0.492	1.3	0.00546	-0.503	-0.481
Brahman	RumpFat_mm	2000_to_2018	50	Poll	3018	0.0376	1.44	0.0262	-0.0148	0.09	22	4e-100	0.1	0.43	0.39	0.47
Brahman	RumpFat_mm	2000_to_2018	50	Horn	50915	-0.551	1.28	0.00567	-0.562	-0.54
Brahman	RumpFat_mm	2000_to_2018	70	Combined	2455	-0.213	1.75	0.0353	-0.284	-0.143
Brahman	RumpFat_mm	2000_to_2018	70	Poll	163	0.734	1.73	0.135	0.464	1	7.6	1.7e-12	0.16	0.62	0.45	0.79
Brahman	RumpFat_mm	2000_to_2018	70	Horn	2120	-0.327	1.71	0.0371	-0.401	-0.253
Brahman	RumpFat_mm	1963_to_1999	50	Combined	2231	0.131	1.28	0.0271	0.077	0.185
Brahman	RumpFat_mm	1963_to_1999	50	Poll	67	0.301	1.43	0.175	-0.0485	0.651	1	0.32	0.024	0.13	-0.11	0.37
Brahman	RumpFat_mm	1963_to_1999	50	Horn	2158	0.123	1.27	0.0274	0.0684	0.178
Brahman	RumpFat_mm	1973_to_1999	70	Combined	342	0.439	1.54	0.0831	0.273	0.605
Brahman	RumpFat_mm	1973_to_1999	70	Poll	2	1.95	1.91	1.35	-0.75	4.65	1.1	0.46	0.076	0.88	-0.95	2.5
Brahman	RumpFat_mm	1973_to_1999	70	Horn	339	0.43	1.53	0.0834	0.264	0.597
Brahman	RetailBeefYield_percent	2000_to_2018	50	Combined	2474	0.555	0.678	0.0136	0.527	0.582
Brahman	RetailBeefYield_percent	2000_to_2018	50	Poll	62	0.387	0.587	0.0746	0.238	0.536	-2.4	0.021	-0.042	-0.28	-0.54	-0.022
Brahman	RetailBeefYield_percent	2000_to_2018	50	Horn	2296	0.567	0.689	0.0144	0.538	0.595
Brahman	RetailBeefYield_percent	2000_to_2018	70	Combined	8	0.5	0.548	0.194	0.112	0.888
Brahman	RetailBeefYield_percent	2000_to_2018	70	Poll	0
Brahman	RetailBeefYield_percent	2000_to_2018	70	Horn	8	0.5	0.548	0.194	0.112	0.888
Brahman	RetailBeefYield_percent	1970_to_1999	50	Combined	563	0.369	0.821	0.0346	0.3	0.438
Brahman	RetailBeefYield_percent	1970_to_1999	50	Poll	12	0.142	0.679	0.196	-0.25	0.534	-1.2	0.27	-0.041	-0.31	-0.89	0.28
Brahman	RetailBeefYield_percent	1970_to_1999	50	Horn	550	0.374	0.824	0.0352	0.303	0.444
Brahman	RetailBeefYield_percent	1973_to_1999	70	Combined	11	0.0364	0.901	0.272	-0.508	0.58
Brahman	RetailBeefYield_percent	1973_to_1999	70	Poll	1	-0.5							-0.2
Brahman	RetailBeefYield_percent	1973_to_1999	70	Horn	10	0.09	0.931	0.295	-0.5	0.68
Brahman	IMF_percent	2000_to_2018	50	Combined	8622	-0.0982	0.25	0.00269	-0.104	-0.0928
Brahman	IMF_percent	2000_to_2018	50	Poll	530	-0.0528	0.218	0.00949	-0.0718	-0.0339	5.2	3.5e-07	0.05	0.22	0.13	0.31
Brahman	IMF_percent	2000_to_2018	50	Horn	7637	-0.104	0.253	0.00289	-0.11	-0.0981
Brahman	IMF_percent	2000_to_2018	70	Combined	90	-0.16	0.357	0.0377	-0.235	-0.0846
Brahman	IMF_percent	2000_to_2018	70	Poll	5	-0.14	0.321	0.144	-0.428	0.148	0.1	0.92	0.0097	0.043	-0.86	0.94
Brahman	IMF_percent	2000_to_2018	70	Horn	80	-0.155	0.369	0.0413	-0.238	-0.0724
Brahman	IMF_percent	1963_to_1999	50	Combined	701	-0.087	0.235	0.00886	-0.105	-0.0693
Brahman	IMF_percent	1963_to_1999	50	Poll	16	0.025	0.173	0.0433	-0.0616	0.112	2.6	0.019	0.074	0.56	0.018	1.1
Brahman	IMF_percent	1963_to_1999	50	Horn	683	-0.0903	0.235	0.009	-0.108	-0.0723
Brahman	IMF_percent	1973_to_1999	70	Combined	15	-0.06	0.379	0.098	-0.256	0.136
Brahman	IMF_percent	1973_to_1999	70	Poll	1	0							0.044
Brahman	IMF_percent	1973_to_1999	70	Horn	14	-0.0643	0.393	0.105	-0.274	0.146

## Sheet: Droughtmaster
Breed	Traits	Birth_years	EBV_accuracy	Head_status	N_animals	Mean	SD	SEM	CI95%_lower	CI95%_upper	Poll_vs_Horn_tTest	P_value	Point_biserial_correlation	Effect_size	CI95%_ES_lower	CI95%_ES_upper
Droughtmaster	BirthWt_kg	2000_to_2018	50	Combined	26406	0.0764	1.25	0.00772	0.0609	0.0918
Droughtmaster	BirthWt_kg	2000_to_2018	50	Poll	17864	0.0868	1.18	0.00879	0.0692	0.104	3	0.0023	0.022	0.047	0.018	0.076
Droughtmaster	BirthWt_kg	2000_to_2018	50	Horn	6254	0.0245	1.46	0.0185	-0.0125	0.0615
Droughtmaster	BirthWt_kg	2000_to_2018	70	Combined	4454	0.215	1.81	0.0272	0.161	0.27
Droughtmaster	BirthWt_kg	2000_to_2018	70	Poll	2669	0.207	1.66	0.0321	0.143	0.272	-0.015	0.99	-0.00026	-0.00053	-0.066	0.065
Droughtmaster	BirthWt_kg	2000_to_2018	70	Horn	1370	0.208	2.08	0.0562	0.0959	0.321
Droughtmaster	BirthWt_kg	1963_to_1999	50	Combined	2493	-0.562	1.12	0.0224	-0.606	-0.517
Droughtmaster	BirthWt_kg	1963_to_1999	50	Poll	1620	-0.605	1.16	0.0289	-0.663	-0.547	-3.3	0.0012	-0.063	-0.14	-0.23	-0.053
Droughtmaster	BirthWt_kg	1963_to_1999	50	Horn	738	-0.453	1	0.0368	-0.526	-0.379
Droughtmaster	BirthWt_kg	1972_to_1999	70	Combined	429	-0.698	1.32	0.0639	-0.826	-0.57
Droughtmaster	BirthWt_kg	1972_to_1999	70	Poll	319	-0.658	1.36	0.076	-0.81	-0.506	0.7	0.48	0.032	0.083	-0.16	0.33
Droughtmaster	BirthWt_kg	1972_to_1999	70	Horn	79	-0.762	1.13	0.128	-1.02	-0.506
Droughtmaster	Day200Wt_kg	2000_to_2018	50	Combined	52051	11.1	5.66	0.0248	11	11.1
Droughtmaster	Day200Wt_kg	2000_to_2018	50	Poll	35993	11	5.63	0.0297	10.9	11.1	-5.1	3e-07	-0.024	-0.052	-0.073	-0.031
Droughtmaster	Day200Wt_kg	2000_to_2018	50	Horn	11822	11.3	5.87	0.054	11.2	11.4
Droughtmaster	Day200Wt_kg	2000_to_2018	70	Combined	4022	13	6.91	0.109	12.7	13.2
Droughtmaster	Day200Wt_kg	2000_to_2018	70	Poll	2691	12.7	6.89	0.133	12.4	12.9	-3.8	0.00014	-0.063	-0.13	-0.2	-0.058
Droughtmaster	Day200Wt_kg	2000_to_2018	70	Horn	1011	13.6	6.98	0.219	13.2	14.1
Droughtmaster	Day200Wt_kg	1964_to_1999	50	Combined	7315	7.58	4.58	0.0535	7.47	7.68
Droughtmaster	Day200Wt_kg	1964_to_1999	50	Poll	3792	7.43	4.69	0.0761	7.28	7.58	-3.4	0.00058	-0.041	-0.083	-0.13	-0.036
Droughtmaster	Day200Wt_kg	1964_to_1999	50	Horn	3240	7.81	4.44	0.078	7.65	7.96
Droughtmaster	Day200Wt_kg	1971_to_1999	70	Combined	476	8.84	5.94	0.272	8.29	9.38
Droughtmaster	Day200Wt_kg	1971_to_1999	70	Poll	341	8.66	6.04	0.327	8.01	9.31	-1.8	0.07	-0.083	-0.2	-0.42	0.018
Droughtmaster	Day200Wt_kg	1971_to_1999	70	Horn	107	9.82	5.66	0.547	8.73	10.9
Droughtmaster	Day400Wt_kg	2000_to_2018	50	Combined	51319	17.2	7.95	0.0351	17.1	17.3
Droughtmaster	Day400Wt_kg	2000_to_2018	50	Poll	35427	17.2	7.96	0.0423	17.1	17.3	-0.4	0.69	-0.0019	0	-0.021	0.021
Droughtmaster	Day400Wt_kg	2000_to_2018	50	Horn	11692	17.2	8.03	0.0742	17.1	17.4
Droughtmaster	Day400Wt_kg	2000_to_2018	70	Combined	5825	20.3	9.15	0.12	20.1	20.6
Droughtmaster	Day400Wt_kg	2000_to_2018	70	Poll	4064	20.5	9.15	0.144	20.2	20.8	2.4	0.019	0.032	0.076	0.014	0.14
Droughtmaster	Day400Wt_kg	2000_to_2018	70	Horn	1316	19.8	9.22	0.254	19.3	20.3
Droughtmaster	Day400Wt_kg	1964_to_1999	50	Combined	6892	11.8	6.74	0.0812	11.7	12
Droughtmaster	Day400Wt_kg	1964_to_1999	50	Poll	3641	11.8	6.96	0.115	11.6	12	-0.61	0.54	-0.0074	-0.015	-0.063	0.033
Droughtmaster	Day400Wt_kg	1964_to_1999	50	Horn	2975	11.9	6.45	0.118	11.7	12.1
Droughtmaster	Day400Wt_kg	1971_to_1999	70	Combined	502	13.6	8.82	0.394	12.8	14.4
Droughtmaster	Day400Wt_kg	1971_to_1999	70	Poll	355	13.3	8.91	0.473	12.4	14.3	-1.9	0.054	-0.088	-0.21	-0.42	0.001
Droughtmaster	Day400Wt_kg	1971_to_1999	70	Horn	115	15.1	8.6	0.802	13.5	16.7
Droughtmaster	Day600Wt_kg	2000_to_2018	50	Combined	50029	23.1	13.4	0.0597	22.9	23.2
Droughtmaster	Day600Wt_kg	2000_to_2018	50	Poll	34411	23	13.3	0.0715	22.8	23.1	-1.8	0.079	-0.0084	-0.015	-0.036	0.0061
Droughtmaster	Day600Wt_kg	2000_to_2018	50	Horn	11460	23.2	13.8	0.129	23	23.5
Droughtmaster	Day600Wt_kg	2000_to_2018	70	Combined	12786	27.3	15.4	0.136	27.1	27.6
Droughtmaster	Day600Wt_kg	2000_to_2018	70	Poll	8807	27.7	15.4	0.164	27.4	28.1	2.8	0.0045	0.027	0.058	0.016	0.1
Droughtmaster	Day600Wt_kg	2000_to_2018	70	Horn	2862	26.8	15.7	0.293	26.2	27.4
Droughtmaster	Day600Wt_kg	1964_to_1999	50	Combined	6455	13.7	11.3	0.141	13.4	14
Droughtmaster	Day600Wt_kg	1964_to_1999	50	Poll	3482	13.3	11.4	0.193	12.9	13.7	-4	6.5e-05	-0.051	-0.11	-0.16	-0.06
Droughtmaster	Day600Wt_kg	1964_to_1999	50	Horn	2709	14.5	11.2	0.216	14	14.9
Droughtmaster	Day600Wt_kg	1971_to_1999	70	Combined	840	15	14.2	0.491	14.1	16
Droughtmaster	Day600Wt_kg	1971_to_1999	70	Poll	532	14.7	14.3	0.619	13.4	15.9	-1.8	0.074	-0.063	-0.13	-0.28	0.019
Droughtmaster	Day600Wt_kg	1971_to_1999	70	Horn	258	16.6	14.2	0.881	14.8	18.4
Droughtmaster	MatCowWt_kg	2000_to_2018	50	Combined	18473	28.4	18.3	0.134	28.1	28.7
Droughtmaster	MatCowWt_kg	2000_to_2018	50	Poll	12241	29.6	18.2	0.165	29.2	29.9	9.9	5.8e-23	0.077	0.17	0.14	0.2
Droughtmaster	MatCowWt_kg	2000_to_2018	50	Horn	4619	26.4	18.6	0.274	25.9	27
Droughtmaster	MatCowWt_kg	2000_to_2018	70	Combined	3233	28.4	24.5	0.43	27.6	29.3
Droughtmaster	MatCowWt_kg	2000_to_2018	70	Poll	2219	30.4	23.9	0.508	29.4	31.4	6.5	1.2e-10	0.12	0.28	0.2	0.36
Droughtmaster	MatCowWt_kg	2000_to_2018	70	Horn	784	23.6	25.5	0.909	21.8	25.4
Droughtmaster	MatCowWt_kg	1971_to_1999	50	Combined	1049	18.5	14.5	0.447	17.6	19.4
Droughtmaster	MatCowWt_kg	1971_to_1999	50	Poll	755	18.3	14.9	0.543	17.2	19.3	-2.2	0.026	-0.066	-0.16	-0.31	-0.013
Droughtmaster	MatCowWt_kg	1971_to_1999	50	Horn	232	20.5	13.1	0.862	18.8	22.2
Droughtmaster	MatCowWt_kg	1976_to_1999	70	Combined	85	19.7	21.4	2.32	15.1	24.3
Droughtmaster	MatCowWt_kg	1976_to_1999	70	Poll	67	20.7	22	2.69	15.4	26.1	0.71	0.48	0.078	0.2	-0.38	0.78
Droughtmaster	MatCowWt_kg	1976_to_1999	70	Horn	14	16.3	21.2	5.66	4.97	27.6
Droughtmaster	Milk_kg	2000_to_2018	50	Combined	25207	4.34	3.24	0.0204	4.3	4.38
Droughtmaster	Milk_kg	2000_to_2018	50	Poll	16937	4.2	3.05	0.0234	4.15	4.25	-11	1.5e-27	-0.079	-0.17	-0.2	-0.14
Droughtmaster	Milk_kg	2000_to_2018	50	Horn	6167	4.79	3.79	0.0482	4.69	4.88
Droughtmaster	Milk_kg	2000_to_2018	70	Combined	799	4.73	4.14	0.147	4.44	5.03
Droughtmaster	Milk_kg	2000_to_2018	70	Poll	475	4.09	3.76	0.172	3.75	4.44	-4.9	1.5e-06	-0.19	-0.39	-0.54	-0.24
Droughtmaster	Milk_kg	2000_to_2018	70	Horn	264	5.75	4.74	0.292	5.16	6.33
Droughtmaster	Milk_kg	1963_to_1999	50	Combined	5714	3.38	3.09	0.0409	3.3	3.47
Droughtmaster	Milk_kg	1963_to_1999	50	Poll	3474	2.91	2.8	0.0474	2.82	3	-16	7.8e-56	-0.22	-0.46	-0.52	-0.4
Droughtmaster	Milk_kg	1963_to_1999	50	Horn	1956	4.35	3.39	0.0766	4.2	4.51
Droughtmaster	Milk_kg	1969_to_1999	70	Combined	441	2.96	3.36	0.16	2.64	3.28
Droughtmaster	Milk_kg	1969_to_1999	70	Poll	303	2.9	3.27	0.188	2.53	3.28	-1.2	0.24	-0.062	-0.14	-0.36	0.079
Droughtmaster	Milk_kg	1969_to_1999	70	Horn	109	3.38	3.64	0.349	2.68	4.07
Droughtmaster	CarcaseWt_kg	2000_to_2018	50	Combined	30380	14.6	7.07	0.0406	14.5	14.7
Droughtmaster	CarcaseWt_kg	2000_to_2018	50	Poll	20371	14.4	6.98	0.0489	14.3	14.5	-7.9	4e-15	-0.049	-0.11	-0.14	-0.083
Droughtmaster	CarcaseWt_kg	2000_to_2018	50	Horn	7305	15.2	7.48	0.0875	15	15.4
Droughtmaster	CarcaseWt_kg	2000_to_2018	70	Combined	683	17.1	8.98	0.344	16.4	17.8
Droughtmaster	CarcaseWt_kg	2000_to_2018	70	Poll	343	16.4	9.13	0.493	15.5	17.4	-1.6	0.11	-0.065	-0.14	-0.3	0.022
Droughtmaster	CarcaseWt_kg	2000_to_2018	70	Horn	259	17.6	8.57	0.532	16.5	18.7
Droughtmaster	CarcaseWt_kg	1969_to_1999	50	Combined	2811	9.88	5.49	0.104	9.67	10.1
Droughtmaster	CarcaseWt_kg	1969_to_1999	50	Poll	1708	9.57	5.54	0.134	9.31	9.84	-5	6.3e-07	-0.095	-0.21	-0.29	-0.13
Droughtmaster	CarcaseWt_kg	1969_to_1999	50	Horn	978	10.7	5.33	0.17	10.3	11
Droughtmaster	CarcaseWt_kg	1972_to_1999	70	Combined	65	9.62	5.82	0.722	8.17	11.1
Droughtmaster	CarcaseWt_kg	1972_to_1999	70	Poll	42	9.79	6.71	1.04	7.71	11.9	-0.2	0.84	-0.021	-0.057	-0.65	0.53
Droughtmaster	CarcaseWt_kg	1972_to_1999	70	Horn	15	10.1	3.69	0.954	8.16	12
Droughtmaster	EyeMuscleArea_sqcm	2000_to_2018	50	Combined	9724	1.7	1.48	0.015	1.67	1.73
Droughtmaster	EyeMuscleArea_sqcm	2000_to_2018	50	Poll	6667	1.75	1.45	0.0178	1.71	1.78	3.9	9.5e-05	0.042	0.094	0.047	0.14
Droughtmaster	EyeMuscleArea_sqcm	2000_to_2018	50	Horn	2425	1.61	1.52	0.0309	1.55	1.67
Droughtmaster	EyeMuscleArea_sqcm	2000_to_2018	70	Combined	96	1.8	2.03	0.207	1.38	2.21
Droughtmaster	EyeMuscleArea_sqcm	2000_to_2018	70	Poll	62	1.7	1.85	0.235	1.23	2.17	-0.31	0.76	-0.038	-0.084	-0.58	0.41
Droughtmaster	EyeMuscleArea_sqcm	2000_to_2018	70	Horn	21	1.87	2.2	0.48	0.907	2.83
Droughtmaster	EyeMuscleArea_sqcm	1971_to_1999	50	Combined	320	0.275	1.07	0.0596	0.156	0.394
Droughtmaster	EyeMuscleArea_sqcm	1971_to_1999	50	Poll	226	0.278	1.13	0.0753	0.128	0.429	-0.95	0.34	-0.05	-0.13	-0.41	0.15
Droughtmaster	EyeMuscleArea_sqcm	1971_to_1999	50	Horn	65	0.409	0.932	0.116	0.177	0.641
Droughtmaster	EyeMuscleArea_sqcm	1982_to_1999	70	Combined	14	0.25	1.81	0.484	-0.718	1.22
Droughtmaster	EyeMuscleArea_sqcm	1982_to_1999	70	Poll	10	0.42	2.12	0.67	-0.92	1.76			0.018
Droughtmaster	EyeMuscleArea_sqcm	1982_to_1999	70	Horn	1	0.3
Droughtmaster	RibFat_mm	2000_to_2018	50	Combined	8534	0.0561	0.998	0.0108	0.0345	0.0777
Droughtmaster	RibFat_mm	2000_to_2018	50	Poll	5882	0.0357	0.972	0.0127	0.0103	0.0611	-3.3	0.0011	-0.038	-0.084	-0.13	-0.035
Droughtmaster	RibFat_mm	2000_to_2018	50	Horn	2160	0.121	1.05	0.0227	0.0753	0.166
Droughtmaster	RibFat_mm	2000_to_2018	70	Combined	578	-0.0154	1.18	0.0491	-0.114	0.0828
Droughtmaster	RibFat_mm	2000_to_2018	70	Poll	262	-0.0618	1.22	0.0755	-0.213	0.0892	-1.5	0.14	-0.067	-0.14	-0.32	0.038
Droughtmaster	RibFat_mm	2000_to_2018	70	Horn	226	0.0996	1.17	0.078	-0.0564	0.256
Droughtmaster	RibFat_mm	1978_to_1999	50	Combined	67	-0.0776	0.837	0.102	-0.282	0.126
Droughtmaster	RibFat_mm	1978_to_1999	50	Poll	41	-0.363	0.614	0.0959	-0.555	-0.172	-3.5	0.002	-0.47	-1	-1.6	-0.41
Droughtmaster	RibFat_mm	1978_to_1999	50	Horn	19	0.489	0.993	0.228	0.0335	0.945
Droughtmaster	RibFat_mm	1988_to_1999	70	Combined	6	-0.383	0.747	0.305	-0.993	0.227
Droughtmaster	RibFat_mm	1988_to_1999	70	Poll	5	-0.54	0.716	0.32	-1.18	0.1
Droughtmaster	RibFat_mm	1988_to_1999	70	Horn	0
Droughtmaster	RumpFat_mm	2000_to_2018	50	Combined	8235	-0.0584	1.26	0.0139	-0.0862	-0.0306
Droughtmaster	RumpFat_mm	2000_to_2018	50	Poll	5750	-0.08	1.24	0.0164	-0.113	-0.0472	-2.5	0.013	-0.029	-0.065	-0.12	-0.014
Droughtmaster	RumpFat_mm	2000_to_2018	50	Horn	2021	0.00188	1.29	0.0287	-0.0555	0.0593
Droughtmaster	RumpFat_mm	2000_to_2018	70	Combined	199	-0.18	1.47	0.104	-0.388	0.0281
Droughtmaster	RumpFat_mm	2000_to_2018	70	Poll	94	-0.161	1.58	0.163	-0.487	0.165	-0.79	0.43	-0.06	-0.12	-0.42	0.18
Droughtmaster	RumpFat_mm	2000_to_2018	70	Horn	79	0.0203	1.44	0.162	-0.304	0.344
Droughtmaster	RumpFat_mm	1978_to_1999	50	Combined	85	0.126	1.07	0.116	-0.106	0.358
Droughtmaster	RumpFat_mm	1978_to_1999	50	Poll	56	-0.236	0.756	0.101	-0.438	-0.0337	-4.1	0.00026	-0.5	-1.1	-1.6	-0.58
Droughtmaster	RumpFat_mm	1978_to_1999	50	Horn	24	0.946	1.31	0.267	0.412	1.48
Droughtmaster	RumpFat_mm	1988_to_1999	70	Combined	6	-0.233	0.954	0.39	-1.01	0.547
Droughtmaster	RumpFat_mm	1988_to_1999	70	Poll	5	-0.46	0.868	0.388	-1.24	0.316
Droughtmaster	RumpFat_mm	1988_to_1999	70	Horn	0
Droughtmaster	RetailBeefYield_percent	2000_to_2018	50	Combined	2400	0.551	0.655	0.0134	0.524	0.578
Droughtmaster	RetailBeefYield_percent	2000_to_2018	50	Poll	1796	0.534	0.658	0.0155	0.503	0.565	-2.2	0.03	-0.045	-0.11	-0.21	-0.0088
Droughtmaster	RetailBeefYield_percent	2000_to_2018	50	Horn	475	0.607	0.646	0.0297	0.548	0.667
Droughtmaster	RetailBeefYield_percent	2000_to_2018	70	Combined	19	0.653	0.834	0.191	0.271	1.03
Droughtmaster	RetailBeefYield_percent	2000_to_2018	70	Poll	14	0.857	0.878	0.235	0.387	1.33	2.7	0.015	0.38	1.2	-0.021	2.4
Droughtmaster	RetailBeefYield_percent	2000_to_2018	70	Horn	4	0.1	0.294	0.147	-0.194	0.394
Droughtmaster	RetailBeefYield_percent	1982_to_1999	50	Combined	9	0.433	0.43	0.143	0.147	0.719
Droughtmaster	RetailBeefYield_percent	1982_to_1999	50	Poll	6	0.533	0.398	0.163	0.207	0.859
Droughtmaster	RetailBeefYield_percent	1982_to_1999	50	Horn	0
Droughtmaster	RetailBeefYield_percent	NA_to_1999	70	Combined	0
Droughtmaster	RetailBeefYield_percent	NA_to_1999	70	Poll	0
Droughtmaster	RetailBeefYield_percent	NA_to_1999	70	Horn	0
Droughtmaster	IMF_percent	2000_to_2018	50	Combined	5768	0.171	0.369	0.00486	0.162	0.181
Droughtmaster	IMF_percent	2000_to_2018	50	Poll	4373	0.162	0.357	0.00539	0.151	0.173	-3.4	0.00072	-0.05	-0.12	-0.19	-0.053
Droughtmaster	IMF_percent	2000_to_2018	50	Horn	1061	0.208	0.408	0.0125	0.183	0.233
Droughtmaster	IMF_percent	2000_to_2018	70	Combined	301	0.147	0.453	0.0261	0.0946	0.199
Droughtmaster	IMF_percent	2000_to_2018	70	Poll	133	0.127	0.453	0.0393	0.0485	0.206	-1.1	0.29	-0.066	-0.13	-0.37	0.12
Droughtmaster	IMF_percent	2000_to_2018	70	Horn	124	0.186	0.45	0.0404	0.105	0.267
Droughtmaster	IMF_percent	1982_to_1999	50	Combined	13	0.192	0.405	0.112	-0.0317	0.416
Droughtmaster	IMF_percent	1982_to_1999	50	Poll	8	0.15	0.504	0.178	-0.206	0.506	-1.5e-16	1	-6.6e-18	0	-1.5	1.5
Droughtmaster	IMF_percent	1982_to_1999	50	Horn	2	0.15	0.0707	0.05	0.05	0.25
Droughtmaster	IMF_percent	1992_to_1999	70	Combined	3	0.3	0.755	0.436	-0.572	1.17
Droughtmaster	IMF_percent	1992_to_1999	70	Poll	3	0.3	0.755	0.436	-0.572	1.17
Droughtmaster	IMF_percent	1992_to_1999	70	Horn	0

## Sheet: SantaGertrudis
Breed	Traits	Birth_years	EBV_accuracy	Head_status	N_animals	Mean	SD	SEM	CI95%_lower	CI95%_upper	Poll_vs_Horn_tTest	P_value	Point_biserial_correlation	Effect_size	CI95%_ES_lower	CI95%_ES_upper
SantaGertrudis	BirthWt_kg	2000_to_2018	50	Combined	15369	0.607	2.09	0.0169	0.573	0.641
SantaGertrudis	BirthWt_kg	2000_to_2018	50	Poll	5271	0.773	2.02	0.0279	0.717	0.828	7.6	2.6e-14	0.061	0.13	0.096	0.16
SantaGertrudis	BirthWt_kg	2000_to_2018	50	Horn	9624	0.503	2.13	0.0218	0.459	0.547
SantaGertrudis	BirthWt_kg	2000_to_2018	70	Combined	12707	0.578	2.17	0.0193	0.54	0.617
SantaGertrudis	BirthWt_kg	2000_to_2018	70	Poll	4429	0.711	2.12	0.0319	0.647	0.775	5.4	6.2e-08	0.048	0.1	0.063	0.14
SantaGertrudis	BirthWt_kg	2000_to_2018	70	Horn	7886	0.492	2.21	0.0249	0.442	0.541
SantaGertrudis	BirthWt_kg	1965_to_1999	50	Combined	206	-0.402	1.95	0.136	-0.674	-0.13
SantaGertrudis	BirthWt_kg	1965_to_1999	50	Poll	28	0.646	1.61	0.303	0.0404	1.25	3.8	0.00043	0.23	0.72	0.27	1.2
SantaGertrudis	BirthWt_kg	1965_to_1999	50	Horn	167	-0.651	1.96	0.152	-0.955	-0.347
SantaGertrudis	BirthWt_kg	1971_to_1999	70	Combined	64	0.464	1.65	0.206	0.0521	0.876
SantaGertrudis	BirthWt_kg	1971_to_1999	70	Poll	15	0.7	1.94	0.5	-0.3	1.7	0.75	0.46	0.11	0.24	-0.36	0.83
SantaGertrudis	BirthWt_kg	1971_to_1999	70	Horn	42	0.281	1.6	0.247	-0.213	0.775
SantaGertrudis	Day200Wt_kg	2000_to_2018	50	Combined	117208	6.62	6.8	0.0199	6.58	6.66
SantaGertrudis	Day200Wt_kg	2000_to_2018	50	Poll	26684	9.1	6.54	0.0401	9.01	9.18	72	0	0.21	0.5	0.49	0.51
SantaGertrudis	Day200Wt_kg	2000_to_2018	50	Horn	87646	5.79	6.68	0.0226	5.74	5.83
SantaGertrudis	Day200Wt_kg	2000_to_2018	70	Combined	15557	8.3	7.28	0.0584	8.18	8.41
SantaGertrudis	Day200Wt_kg	2000_to_2018	70	Poll	5364	9.77	7.05	0.0963	9.57	9.96	20	1e-83	0.16	0.33	0.3	0.36
SantaGertrudis	Day200Wt_kg	2000_to_2018	70	Horn	9707	7.39	7.29	0.074	7.24	7.54
SantaGertrudis	Day200Wt_kg	1960_to_1999	50	Combined	12630	0.19	5.41	0.0482	0.0935	0.286
SantaGertrudis	Day200Wt_kg	1960_to_1999	50	Poll	1156	1.07	5.6	0.165	0.741	1.4	5.7	1.5e-08	0.053	0.18	0.12	0.24
SantaGertrudis	Day200Wt_kg	1960_to_1999	50	Horn	11317	0.0897	5.38	0.0506	-0.0115	0.191
SantaGertrudis	Day200Wt_kg	1965_to_1999	70	Combined	832	1.52	6.42	0.223	1.08	1.97
SantaGertrudis	Day200Wt_kg	1965_to_1999	70	Poll	156	2.48	6.95	0.557	1.37	3.59	1.9	0.058	0.072	0.18	0.0037	0.36
SantaGertrudis	Day200Wt_kg	1965_to_1999	70	Horn	645	1.32	6.2	0.244	0.834	1.81
SantaGertrudis	Day400Wt_kg	2000_to_2018	50	Combined	115906	10.6	9.77	0.0287	10.5	10.6
SantaGertrudis	Day400Wt_kg	2000_to_2018	50	Poll	26359	14.2	9.63	0.0593	14.1	14.3	72	0	0.21	0.51	0.5	0.52
SantaGertrudis	Day400Wt_kg	2000_to_2018	50	Horn	86674	9.35	9.51	0.0323	9.28	9.41
SantaGertrudis	Day400Wt_kg	2000_to_2018	70	Combined	15831	13.1	10.3	0.0816	12.9	13.3
SantaGertrudis	Day400Wt_kg	2000_to_2018	70	Poll	5138	15.1	10.1	0.14	14.8	15.4	18	5.3e-72	0.14	0.31	0.28	0.34
SantaGertrudis	Day400Wt_kg	2000_to_2018	70	Horn	10187	12	10.2	0.101	11.8	12.2
SantaGertrudis	Day400Wt_kg	1960_to_1999	50	Combined	12012	-0.0257	7.36	0.0672	-0.16	0.109
SantaGertrudis	Day400Wt_kg	1960_to_1999	50	Poll	1134	0.963	7.63	0.227	0.509	1.42	4.6	3.8e-06	0.044	0.15	0.088	0.21
SantaGertrudis	Day400Wt_kg	1960_to_1999	50	Horn	10725	-0.139	7.31	0.0706	-0.28	0.00255
SantaGertrudis	Day400Wt_kg	1965_to_1999	70	Combined	731	2.1	8.98	0.332	1.43	2.76
SantaGertrudis	Day400Wt_kg	1965_to_1999	70	Poll	141	2.78	9.83	0.828	1.12	4.44	0.92	0.36	0.037	0.09	-0.095	0.27
SantaGertrudis	Day400Wt_kg	1965_to_1999	70	Horn	561	1.95	8.67	0.366	1.21	2.68
SantaGertrudis	Day600Wt_kg	2000_to_2018	50	Combined	114823	14.6	13.9	0.0412	14.5	14.6
SantaGertrudis	Day600Wt_kg	2000_to_2018	50	Poll	26226	19.7	13.7	0.0846	19.5	19.8	71	0	0.21	0.51	0.5	0.52
SantaGertrudis	Day600Wt_kg	2000_to_2018	50	Horn	85733	12.8	13.6	0.0464	12.7	12.9
SantaGertrudis	Day600Wt_kg	2000_to_2018	70	Combined	22455	18.8	14.7	0.0981	18.6	19
SantaGertrudis	Day600Wt_kg	2000_to_2018	70	Poll	7401	21.6	14.2	0.165	21.2	21.9	21	4.6e-96	0.14	0.3	0.27	0.33
SantaGertrudis	Day600Wt_kg	2000_to_2018	70	Horn	14295	17.3	14.8	0.124	17	17.5
SantaGertrudis	Day600Wt_kg	1960_to_1999	50	Combined	11873	-1.1	10.5	0.0959	-1.29	-0.906
SantaGertrudis	Day600Wt_kg	1960_to_1999	50	Poll	1123	-0.251	10.8	0.324	-0.899	0.397	2.8	0.0051	0.027	0.09	0.028	0.15
SantaGertrudis	Day600Wt_kg	1960_to_1999	50	Horn	10597	-1.2	10.4	0.101	-1.4	-0.999
SantaGertrudis	Day600Wt_kg	1965_to_1999	70	Combined	975	1.25	13	0.416	0.414	2.08
SantaGertrudis	Day600Wt_kg	1965_to_1999	70	Poll	145	2.17	14.2	1.18	-0.194	4.53	0.89	0.38	0.031	0.083	-0.094	0.26
SantaGertrudis	Day600Wt_kg	1965_to_1999	70	Horn	802	1.05	12.7	0.449	0.153	1.95
SantaGertrudis	MatCowWt_kg	2000_to_2018	50	Combined	102985	18.2	19.4	0.0603	18.1	18.3
SantaGertrudis	MatCowWt_kg	2000_to_2018	50	Poll	24438	23.8	18.9	0.121	23.6	24.1	55	0	0.17	0.4	0.39	0.41
SantaGertrudis	MatCowWt_kg	2000_to_2018	50	Horn	75895	16.2	19.1	0.0695	16.1	16.3
SantaGertrudis	MatCowWt_kg	2000_to_2018	70	Combined	8367	19	24.7	0.27	18.5	19.6
SantaGertrudis	MatCowWt_kg	2000_to_2018	70	Poll	2869	22	23.9	0.446	21.1	22.9	8.4	3.9e-17	0.092	0.2	0.15	0.25
SantaGertrudis	MatCowWt_kg	2000_to_2018	70	Horn	5250	17.2	25.1	0.346	16.6	17.9
SantaGertrudis	MatCowWt_kg	1965_to_1999	50	Combined	8437	-0.171	15.8	0.172	-0.515	0.173
SantaGertrudis	MatCowWt_kg	1965_to_1999	50	Poll	830	0.471	15.8	0.548	-0.625	1.57	1.2	0.23	0.013	0.044	-0.028	0.12
SantaGertrudis	MatCowWt_kg	1965_to_1999	50	Horn	7485	-0.219	15.8	0.182	-0.583	0.145
SantaGertrudis	MatCowWt_kg	1965_to_1999	70	Combined	496	3.9	22.4	1	1.9	5.9
SantaGertrudis	MatCowWt_kg	1965_to_1999	70	Poll	113	4.9	22.9	2.16	0.583	9.22	0.52	0.6	0.024	0.056	-0.16	0.27
SantaGertrudis	MatCowWt_kg	1965_to_1999	70	Horn	363	3.63	22.4	1.18	1.27	5.99
SantaGertrudis	Milk_kg	2000_to_2018	50	Combined	60355	0.425	3.08	0.0125	0.4	0.45
SantaGertrudis	Milk_kg	2000_to_2018	50	Poll	13278	0.363	3.23	0.028	0.307	0.419	-2.3	0.023	-0.0097	-0.023	-0.042	-0.0037
SantaGertrudis	Milk_kg	2000_to_2018	50	Horn	45713	0.434	3.04	0.0142	0.406	0.463
SantaGertrudis	Milk_kg	2000_to_2018	70	Combined	2403	1.01	3.86	0.0788	0.857	1.17
SantaGertrudis	Milk_kg	2000_to_2018	70	Poll	681	0.954	3.82	0.146	0.662	1.25	-0.66	0.51	-0.014	-0.03	-0.12	0.059
SantaGertrudis	Milk_kg	2000_to_2018	70	Horn	1656	1.07	3.82	0.0938	0.882	1.26
SantaGertrudis	Milk_kg	1960_to_1999	50	Combined	8534	0.188	3.06	0.0331	0.121	0.254
SantaGertrudis	Milk_kg	1960_to_1999	50	Poll	1078	0.306	3.5	0.107	0.0921	0.52	1.2	0.22	0.015	0.042	-0.022	0.11
SantaGertrudis	Milk_kg	1960_to_1999	50	Horn	7327	0.169	2.99	0.0349	0.0992	0.239
SantaGertrudis	Milk_kg	1965_to_1999	70	Combined	605	0.0876	3.65	0.148	-0.208	0.384
SantaGertrudis	Milk_kg	1965_to_1999	70	Poll	124	0.0968	3.97	0.357	-0.617	0.811	0.065	0.95	0.0028	0.0067	-0.19	0.2
SantaGertrudis	Milk_kg	1965_to_1999	70	Horn	463	0.0713	3.59	0.167	-0.263	0.405
SantaGertrudis	CarcaseWt_kg	2000_to_2018	50	Combined	16152	9.14	7.81	0.0614	9.02	9.27
SantaGertrudis	CarcaseWt_kg	2000_to_2018	50	Poll	5023	10.1	7.66	0.108	9.9	10.3	11	2e-28	0.088	0.19	0.16	0.22
SantaGertrudis	CarcaseWt_kg	2000_to_2018	50	Horn	10610	8.64	7.86	0.0763	8.49	8.8
SantaGertrudis	CarcaseWt_kg	2000_to_2018	70	Combined	1100	9.93	9.03	0.272	9.38	10.5
SantaGertrudis	CarcaseWt_kg	2000_to_2018	70	Poll	394	10.4	9.46	0.477	9.4	11.3	1.2	0.24	0.038	0.082	-0.045	0.21
SantaGertrudis	CarcaseWt_kg	2000_to_2018	70	Horn	612	9.65	8.91	0.36	8.93	10.4
SantaGertrudis	CarcaseWt_kg	1965_to_1999	50	Combined	1229	0.231	6.35	0.181	-0.131	0.593
SantaGertrudis	CarcaseWt_kg	1965_to_1999	50	Poll	109	0.89	6.18	0.591	-0.292	2.07	1.2	0.25	0.033	0.12	-0.078	0.32
SantaGertrudis	CarcaseWt_kg	1965_to_1999	50	Horn	1093	0.166	6.36	0.192	-0.218	0.55
SantaGertrudis	CarcaseWt_kg	1971_to_1999	70	Combined	93	1.82	6.52	0.676	0.465	3.17
SantaGertrudis	CarcaseWt_kg	1971_to_1999	70	Poll	21	3.52	7.35	1.6	0.324	6.72	1.4	0.18	0.16	0.36	-0.15	0.86
SantaGertrudis	CarcaseWt_kg	1971_to_1999	70	Horn	64	1.06	6.33	0.792	-0.522	2.65
SantaGertrudis	EyeMuscleArea_sqcm	2000_to_2018	50	Combined	43995	2.11	1.5	0.00713	2.1	2.13
SantaGertrudis	EyeMuscleArea_sqcm	2000_to_2018	50	Poll	12551	2.41	1.45	0.0129	2.39	2.44	27	4e-163	0.13	0.28	0.26	0.3
SantaGertrudis	EyeMuscleArea_sqcm	2000_to_2018	50	Horn	30142	1.99	1.5	0.00865	1.97	2
SantaGertrudis	EyeMuscleArea_sqcm	2000_to_2018	70	Combined	366	2.85	1.81	0.0946	2.66	3.04
SantaGertrudis	EyeMuscleArea_sqcm	2000_to_2018	70	Poll	131	3.15	1.89	0.165	2.82	3.48	2.3	0.024	0.13	0.26	0.036	0.48
SantaGertrudis	EyeMuscleArea_sqcm	2000_to_2018	70	Horn	195	2.68	1.74	0.124	2.43	2.93
SantaGertrudis	EyeMuscleArea_sqcm	1965_to_1999	50	Combined	1826	0.976	1.28	0.03	0.916	1.04
SantaGertrudis	EyeMuscleArea_sqcm	1965_to_1999	50	Poll	132	1.03	1.49	0.13	0.772	1.29	0.44	0.66	0.012	0.041	-0.14	0.22
SantaGertrudis	EyeMuscleArea_sqcm	1965_to_1999	50	Horn	1660	0.973	1.26	0.0309	0.912	1.04
SantaGertrudis	EyeMuscleArea_sqcm	1986_to_1999	70	Combined	31	1.21	1.76	0.316	0.581	1.84
SantaGertrudis	EyeMuscleArea_sqcm	1986_to_1999	70	Poll	7	1.46	2.2	0.83	-0.203	3.12	0.37	0.72	0.084	0.17	-0.7	1
SantaGertrudis	EyeMuscleArea_sqcm	1986_to_1999	70	Horn	20	1.12	1.73	0.388	0.339	1.89
SantaGertrudis	RibFat_mm	2000_to_2018	50	Combined	54874	0.182	0.851	0.00363	0.175	0.19
SantaGertrudis	RibFat_mm	2000_to_2018	50	Poll	15390	0.222	0.884	0.00712	0.207	0.236	6.6	3.5e-11	0.029	0.064	0.045	0.083
SantaGertrudis	RibFat_mm	2000_to_2018	50	Horn	37707	0.167	0.835	0.0043	0.158	0.175
SantaGertrudis	RibFat_mm	2000_to_2018	70	Combined	1266	0.374	1.11	0.0311	0.311	0.436
SantaGertrudis	RibFat_mm	2000_to_2018	70	Poll	412	0.474	1.15	0.0568	0.36	0.588	2.2	0.025	0.067	0.14	0.02	0.26
SantaGertrudis	RibFat_mm	2000_to_2018	70	Horn	762	0.319	1.09	0.0394	0.24	0.398
SantaGertrudis	RibFat_mm	1971_to_1999	50	Combined	2197	0.112	0.882	0.0188	0.0741	0.149
SantaGertrudis	RibFat_mm	1971_to_1999	50	Poll	141	0.0858	0.923	0.0777	-0.0696	0.241	-0.35	0.73	-0.0079	-0.031	-0.2	0.14
SantaGertrudis	RibFat_mm	1971_to_1999	50	Horn	2019	0.114	0.877	0.0195	0.075	0.153
SantaGertrudis	RibFat_mm	1986_to_1999	70	Combined	85	0.344	1.07	0.116	0.112	0.576
SantaGertrudis	RibFat_mm	1986_to_1999	70	Poll	9	0.289	1.23	0.41	-0.531	1.11	-0.11	0.91	-0.015	-0.043	-0.74	0.65
SantaGertrudis	RibFat_mm	1986_to_1999	70	Horn	71	0.338	1.06	0.126	0.086	0.59
SantaGertrudis	RumpFat_mm	2000_to_2018	50	Combined	52896	-0.108	1.07	0.00465	-0.118	-0.0989
SantaGertrudis	RumpFat_mm	2000_to_2018	50	Poll	14896	-0.0504	1.1	0.00904	-0.0685	-0.0324	7.6	3.3e-14	0.034	0.075	0.056	0.094
SantaGertrudis	RumpFat_mm	2000_to_2018	50	Horn	36266	-0.131	1.05	0.00553	-0.142	-0.12
SantaGertrudis	RumpFat_mm	2000_to_2018	70	Combined	884	0.064	1.38	0.0466	-0.0292	0.157
SantaGertrudis	RumpFat_mm	2000_to_2018	70	Poll	296	0.176	1.42	0.0828	0.0104	0.342	1.8	0.067	0.065	0.13	-0.013	0.27
SantaGertrudis	RumpFat_mm	2000_to_2018	70	Horn	517	-0.0122	1.37	0.0604	-0.133	0.109
SantaGertrudis	RumpFat_mm	1971_to_1999	50	Combined	2113	0.0718	1.21	0.0264	0.019	0.125
SantaGertrudis	RumpFat_mm	1971_to_1999	50	Poll	132	-0.097	1.18	0.103	-0.303	0.109	-1.7	0.085	-0.037	-0.15	-0.33	0.027
SantaGertrudis	RumpFat_mm	1971_to_1999	50	Horn	1948	0.088	1.22	0.0276	0.0328	0.143
SantaGertrudis	RumpFat_mm	1986_to_1999	70	Combined	58	0.159	1.36	0.179	-0.199	0.517
SantaGertrudis	RumpFat_mm	1986_to_1999	70	Poll	8	0.412	1.83	0.647	-0.882	1.71	0.48	0.65	0.084	0.2	-0.57	0.95
SantaGertrudis	RumpFat_mm	1986_to_1999	70	Horn	45	0.0911	1.3	0.194	-0.297	0.479
SantaGertrudis	RetailBeefYield_percent	2000_to_2018	50	Combined	14594	0.705	0.624	0.00517	0.695	0.716
SantaGertrudis	RetailBeefYield_percent	2000_to_2018	50	Poll	4703	0.719	0.592	0.00863	0.702	0.736	2	0.041	0.017	0.036	0.00099	0.071
SantaGertrudis	RetailBeefYield_percent	2000_to_2018	50	Horn	9413	0.697	0.642	0.00661	0.684	0.71
SantaGertrudis	RetailBeefYield_percent	2000_to_2018	70	Combined	100	0.772	0.806	0.0806	0.611	0.933
SantaGertrudis	RetailBeefYield_percent	2000_to_2018	70	Poll	40	0.778	0.786	0.124	0.53	1.03	-0.13	0.9	-0.014	-0.028	-0.45	0.39
SantaGertrudis	RetailBeefYield_percent	2000_to_2018	70	Horn	48	0.8	0.812	0.117	0.566	1.03
SantaGertrudis	RetailBeefYield_percent	1986_to_1999	50	Combined	733	0.371	0.721	0.0266	0.317	0.424
SantaGertrudis	RetailBeefYield_percent	1986_to_1999	50	Poll	29	0.455	0.59	0.109	0.237	0.673	0.77	0.44	0.024	0.13	-0.24	0.5
SantaGertrudis	RetailBeefYield_percent	1986_to_1999	50	Horn	698	0.368	0.728	0.0276	0.313	0.423
SantaGertrudis	RetailBeefYield_percent	1989_to_1999	70	Combined	91	0.0341	1.03	0.108	-0.182	0.25
SantaGertrudis	RetailBeefYield_percent	1989_to_1999	70	Poll	2	-0.25	1.2	0.85	-1.95	1.45	-0.33	0.79	-0.041	-0.25	-1.6	1.2
SantaGertrudis	RetailBeefYield_percent	1989_to_1999	70	Horn	88	0.0352	1.04	0.111	-0.187	0.257
SantaGertrudis	IMF_percent	2000_to_2018	50	Combined	32790	0.052	0.347	0.00192	0.0481	0.0558
SantaGertrudis	IMF_percent	2000_to_2018	50	Poll	10802	0.0246	0.332	0.0032	0.0182	0.031	-11	6.3e-26	-0.058	-0.12	-0.14	-0.097
SantaGertrudis	IMF_percent	2000_to_2018	50	Horn	20914	0.0671	0.353	0.00244	0.0622	0.0719
SantaGertrudis	IMF_percent	2000_to_2018	70	Combined	886	0.0826	0.453	0.0152	0.0522	0.113
SantaGertrudis	IMF_percent	2000_to_2018	70	Poll	355	0.0414	0.436	0.0232	-0.00499	0.0878	-2.2	0.026	-0.076	-0.16	-0.3	-0.022
SantaGertrudis	IMF_percent	2000_to_2018	70	Horn	477	0.111	0.46	0.0211	0.0689	0.153
SantaGertrudis	IMF_percent	1978_to_1999	50	Combined	916	-0.00568	0.301	0.00995	-0.0256	0.0142
SantaGertrudis	IMF_percent	1978_to_1999	50	Poll	67	0.0194	0.224	0.0274	-0.0354	0.0742	0.97	0.34	0.025	0.11	-0.14	0.36
SantaGertrudis	IMF_percent	1978_to_1999	50	Horn	832	-0.00901	0.309	0.0107	-0.0304	0.0124
SantaGertrudis	IMF_percent	1989_to_1999	70	Combined	23	0.122	0.344	0.0717	-0.0217	0.265
SantaGertrudis	IMF_percent	1989_to_1999	70	Poll	5	0.14	0.397	0.178	-0.216	0.496	0.099	0.92	0.024	0.052	-0.96	1.1
SantaGertrudis	IMF_percent	1989_to_1999	70	Horn	15	0.12	0.373	0.0962	-0.0724	0.312
