# Supplementary material for: Comparison of Genetic Merit for Weight and Meat Traits between the Polled and Horned Cattle in Multiple Beef Breeds
Source: Animals (Basel). 2021 Mar 18;11(3):870. doi: 10.3390/ani11030870 (PMC8003249; doi:10.3390/ani11030870)
Supplement: Supplementary file 1 [file animals-11-00870-s001.zip › animals_Supplementary_Polledenss_Production2/TableS2_Polledness_Production_Beef_Cattle_FINAL.xlsx]

## Sheet: Charolais
Breed	Accuracy	Period	Trait	Start	End	Change	ChangePercent	YearlyChange
Charolais	50	2000_2018	BirthWt_kg	0.55	-0.096	-0.65	-118.182	-0.034
Charolais	50	2000_2018	Day200Wt_kg	5.1	12	6.9	135.294	0.36
Charolais	50	2000_2018	Day400Wt_kg	9.4	24	15	159.574	0.79
Charolais	50	2000_2018	Day600Wt_kg	13	32	19	146.154	1
Charolais	50	2000_2018	MatCowWt_kg	17	30	13	76.4706	0.68
Charolais	50	2000_2018	CarcaseWt_kg	9.2	20	11	119.565	0.58
Charolais	50	2000_2018	Milk_kg	3.3	8.2	4.9	148.485	0.26
Charolais	50	2000_2018	RetailBeefYield_percent	0.47	-0.2	-0.67	-142.553	-0.035
Charolais	50	2000_2018	EyeMuscleArea_sqcm	1.4	1.7	0.3	21.4286	0.016
Charolais	50	2000_2018	RibFat_mm	-0.13	0.68	0.81	-623.077	0.043
Charolais	50	2000_2018	RumpFat_mm	-0.096	1	1.1	-1145.83	0.058
Charolais	50	2000_2018	IMF_percent	0.18	0.51	0.33	183.333	0.017
Charolais	70	2000_2018	BirthWt_kg	-0.034	-0.36	-0.33	970.588	-0.017
Charolais	70	2000_2018	Day200Wt_kg	6.4	18	12	187.5	0.63
Charolais	70	2000_2018	Day400Wt_kg	9.5	25	16	168.421	0.84
Charolais	70	2000_2018	Day600Wt_kg	4.8	30	25	520.833	1.3
Charolais	70	2000_2018	MatCowWt_kg	8.8	7	-1.8	-20.4545	-0.095
Charolais	70	2000_2017	CarcaseWt_kg	21	24	3	14.2857	0.17
Charolais	70	2000_2015	Milk_kg	4.3	7	2.7	62.7907	0.17
Charolais	70	2000_2015	RetailBeefYield_percent	2.8	-0.4	-3.2	-114.286	-0.2
Charolais	70	2000_2013	EyeMuscleArea_sqcm	5.6	2.3	-3.3	-58.9286	-0.24
Charolais	70	2000_2016	RibFat_mm	-0.4	1.1	1.5	-375	0.088
Charolais	70	2000_2016	RumpFat_mm	-0.65	1.5	2.2	-338.462	0.13
Charolais	70	2000_2013	IMF_percent	0.3	0.77	0.47	156.667	0.034

## Sheet: Hereford
Breed	Accuracy	Period	Trait	Start	End	Change	ChangePercent	YearlyChange
Hereford	50	2000_2018	BirthWt_kg	3.8	5	1.2	31.5789	0.063
Hereford	50	2000_2018	Day200Wt_kg	22	34	12	54.5455	0.63
Hereford	50	2000_2018	Day400Wt_kg	33	56	23	69.697	1.2
Hereford	50	2000_2018	Day600Wt_kg	47	80	33	70.2128	1.7
Hereford	50	2000_2018	MatCowWt_kg	50	72	22	44	1.2
Hereford	50	2000_2018	CarcaseWt_kg	26	53	27	103.846	1.4
Hereford	50	2000_2018	Milk_kg	8.4	16	7.6	90.4762	0.4
Hereford	50	2000_2018	RetailBeefYield_percent	0.73	0.86	0.13	17.8082	0.0068
Hereford	50	2000_2018	EyeMuscleArea_sqcm	2.2	4.3	2.1	95.4545	0.11
Hereford	50	2000_2018	RibFat_mm	0.016	0.57	0.55	3437.5	0.029
Hereford	50	2000_2018	RumpFat_mm	-0.13	0.61	0.74	-569.231	0.039
Hereford	50	2000_2018	IMF_percent	-0.17	0.66	0.83	-488.235	0.044
Hereford	70	2000_2018	BirthWt_kg	3.8	4.8	1	26.3158	0.053
Hereford	70	2000_2018	Day200Wt_kg	24	37	13	54.1667	0.68
Hereford	70	2000_2018	Day400Wt_kg	37	61	24	64.8649	1.3
Hereford	70	2000_2018	Day600Wt_kg	51	82	31	60.7843	1.6
Hereford	70	2000_2018	MatCowWt_kg	52	72	20	38.4615	1.1
Hereford	70	2000_2018	CarcaseWt_kg	32	47	15	46.875	0.79
Hereford	70	2000_2017	Milk_kg	9.4	14	4.6	48.9362	0.26
Hereford	70	2000_2016	RetailBeefYield_percent	0.99	0.35	-0.64	-64.6465	-0.038
Hereford	70	2000_2015	EyeMuscleArea_sqcm	2.3	5.8	3.5	152.174	0.22
Hereford	70	2000_2017	RibFat_mm	0.15	1.5	1.4	933.333	0.078
Hereford	70	2000_2018	RumpFat_mm	-0.19	1.3	1.5	-789.474	0.079
Hereford	70	2000_2018	IMF_percent	-0.22	0.96	1.2	-545.455	0.063

## Sheet: Limousin
Breed	Accuracy	Period	Trait	Start	End	Change	ChangePercent	YearlyChange
Limousin	50	2000_2018	BirthWt_kg	1.2	1.4	0.2	16.6667	0.011
Limousin	50	2000_2018	Day200Wt_kg	11	21	10	90.9091	0.53
Limousin	50	2000_2018	Day400Wt_kg	18	37	19	105.556	1
Limousin	50	2000_2018	Day600Wt_kg	26	51	25	96.1538	1.3
Limousin	50	2000_2018	MatCowWt_kg	27	56	29	107.407	1.5
Limousin	50	2000_2018	CarcaseWt_kg	18	34	16	88.8889	0.84
Limousin	50	2000_2018	Milk_kg	2.7	8.5	5.8	214.815	0.31
Limousin	50	2000_2018	RetailBeefYield_percent	0.37	0.5	0.13	35.1351	0.0068
Limousin	50	2000_2018	EyeMuscleArea_sqcm	1.3	-0.54	-1.8	-138.462	-0.095
Limousin	50	2000_2018	RibFat_mm	0.13	0.12	-0.01	-7.69231	-0.00053
Limousin	50	2000_2018	RumpFat_mm	-0.12	0.33	0.45	-375	0.024
Limousin	50	2000_2018	IMF_percent	-0.033	0.26	0.29	-878.788	0.015
Limousin	70	2000_2018	BirthWt_kg	1.4	1.3	-0.1	-7.14286	-0.0053
Limousin	70	2000_2018	Day200Wt_kg	14	24	10	71.4286	0.53
Limousin	70	2000_2018	Day400Wt_kg	22	40	18	81.8182	0.95
Limousin	70	2000_2018	Day600Wt_kg	29	55	26	89.6552	1.4
Limousin	70	2000_2017	MatCowWt_kg	36	65	29	80.5556	1.6
Limousin	70	2000_2015	CarcaseWt_kg	28	38	10	35.7143	0.62
Limousin	70	2000_2015	Milk_kg	3.9	12	8.1	207.692	0.51
Limousin	70	2000_2015	RetailBeefYield_percent	0.067	0.7	0.63	940.299	0.052
Limousin	70	2000_2015	EyeMuscleArea_sqcm	2.8	0.2	-2.6	-92.8571	-0.2
Limousin	70	2000_2016	RibFat_mm	0.36	-0.7	-1.1	-305.556	-0.065
Limousin	70	2000_2016	RumpFat_mm	0.36	-1.1	-1.5	-416.667	-0.088
Limousin	70	2000_2015	IMF_percent	0.43	0.3	-0.13	-30.2326	-0.01

## Sheet: Shorthorn
Breed	Accuracy	Period	Trait	Start	End	Change	ChangePercent	YearlyChange
Shorthorn	50	2000_2018	BirthWt_kg	2.7	2.8	0.1	3.7037	0.0053
Shorthorn	50	2000_2018	Day200Wt_kg	19	27	8	42.1053	0.42
Shorthorn	50	2000_2018	Day400Wt_kg	23	38	15	65.2174	0.79
Shorthorn	50	2000_2018	Day600Wt_kg	29	52	23	79.3103	1.2
Shorthorn	50	2000_2018	MatCowWt_kg	30	44	14	46.6667	0.74
Shorthorn	50	2000_2018	CarcaseWt_kg	24	35	11	45.8333	0.58
Shorthorn	50	2000_2018	Milk_kg	4.6	4.7	0.1	2.17391	0.0053
Shorthorn	50	2000_2018	RetailBeefYield_percent	1.1	0.98	-0.12	-10.9091	-0.0063
Shorthorn	50	2000_2018	EyeMuscleArea_sqcm	3	4.5	1.5	50	0.079
Shorthorn	50	2000_2018	RibFat_mm	-1	-0.2	0.8	-80	0.042
Shorthorn	50	2000_2018	RumpFat_mm	-1.2	-0.088	1.1	-91.6667	0.058
Shorthorn	50	2000_2018	IMF_percent	0.51	0.61	0.1	19.6078	0.0053
Shorthorn	70	2000_2018	BirthWt_kg	2.8	2.9	0.1	3.57143	0.0053
Shorthorn	70	2000_2018	Day200Wt_kg	20	28	8	40	0.42
Shorthorn	70	2000_2018	Day400Wt_kg	25	39	14	56	0.74
Shorthorn	70	2000_2018	Day600Wt_kg	32	54	22	68.75	1.2
Shorthorn	70	2000_2017	MatCowWt_kg	22	52	30	136.364	1.7
Shorthorn	70	2000_2016	CarcaseWt_kg	25	35	10	40	0.59
Shorthorn	70	2000_2013	Milk_kg	4.6	6.3	1.7	36.9565	0.12
Shorthorn	70	2000_2017	RetailBeefYield_percent	0.5	1.8	1.3	260	0.072
Shorthorn	70	2000_2017	EyeMuscleArea_sqcm	3.1	5.1	2	64.5161	0.11
Shorthorn	70	2000_2017	RibFat_mm	-0.39	0.78	1.2	-307.692	0.067
Shorthorn	70	2000_2017	RumpFat_mm	-0.18	-0.57	-0.39	216.667	-0.022
Shorthorn	70	2000_2015	IMF_percent	0.58	1.2	0.62	106.897	0.039

## Sheet: Simmental
Breed	Accuracy	Period	Trait	Start	End	Change	ChangePercent	YearlyChange
Simmental	50	2000_2018	BirthWt_kg	1.4	0.18	-1.2	-85.7143	-0.063
Simmental	50	2000_2018	Day200Wt_kg	12	18	6	50	0.32
Simmental	50	2000_2018	Day400Wt_kg	19	31	12	63.1579	0.63
Simmental	50	2000_2018	Day600Wt_kg	27	37	10	37.037	0.53
Simmental	50	2000_2018	MatCowWt_kg	30	37	7	23.3333	0.37
Simmental	50	2000_2018	CarcaseWt_kg	11	23	12	109.091	0.63
Simmental	50	2000_2018	Milk_kg	6.8	6.6	-0.2	-2.94118	-0.011
Simmental	50	2000_2018	RetailBeefYield_percent	0.013	0.071	0.058	446.154	0.0031
Simmental	50	2000_2018	EyeMuscleArea_sqcm	0.72	3.3	2.6	361.111	0.14
Simmental	50	2000_2018	RibFat_mm	0.22	0.51	0.29	131.818	0.015
Simmental	50	2000_2018	RumpFat_mm	0.37	0.23	-0.14	-37.8378	-0.0074
Simmental	50	2000_2018	IMF_percent	0.17	0.52	0.35	205.882	0.018
Simmental	70	2000_2018	BirthWt_kg	1.2	-0.0057	-1.2	-100	-0.063
Simmental	70	2000_2018	Day200Wt_kg	13	21	8	61.5385	0.42
Simmental	70	2000_2018	Day400Wt_kg	21	38	17	80.9524	0.89
Simmental	70	2000_2018	Day600Wt_kg	26	42	16	61.5385	0.84
Simmental	70	2000_2018	MatCowWt_kg	28	51	23	82.1429	1.2
Simmental	70	2000_2017	CarcaseWt_kg	20	9.4	-11	-55	-0.61
Simmental	70	2000_2015	Milk_kg	8.1	7	-1.1	-13.5802	-0.069
Simmental	70	2000_2014	RetailBeefYield_percent	1.8	-0.4	-2.2	-122.222	-0.16
Simmental	70	2002_2013	EyeMuscleArea_sqcm	-0.3	4.4	4.7	-1566.67	0.43
Simmental	70	2000_2016	RibFat_mm	-0.65	-1.9	-1.2	184.615	-0.075
Simmental	70	2000_2014	RumpFat_mm	-0.8	-0.32	0.48	-60	0.032
Simmental	70	2000_2014	IMF_percent	1	0.8	-0.2	-20	-0.018

## Sheet: Brahman
Breed	Accuracy	Period	Trait	Start	End	Change	ChangePercent	YearlyChange
Brahman	50	2000_2018	BirthWt_kg	1.7	2.7	1	58.8235	0.053
Brahman	50	2000_2018	Day200Wt_kg	12	20	8	66.6667	0.42
Brahman	50	2000_2018	Day400Wt_kg	16	28	12	75	0.63
Brahman	50	2000_2018	Day600Wt_kg	22	39	17	77.2727	0.89
Brahman	50	2000_2018	MatCowWt_kg	23	42	19	82.6087	1
Brahman	50	2000_2018	CarcaseWt_kg	13	22	9	69.2308	0.47
Brahman	50	2000_2018	Milk_kg	-0.36	-1.7	-1.3	361.111	-0.068
Brahman	50	2000_2017	RetailBeefYield_percent	0.55	1.9	1.3	236.364	0.072
Brahman	50	2000_2018	EyeMuscleArea_sqcm	1.7	2.4	0.7	41.1765	0.037
Brahman	50	2000_2018	RibFat_mm	-0.19	-0.36	-0.17	89.4737	-0.0089
Brahman	50	2000_2018	RumpFat_mm	-0.25	-0.32	-0.07	28	-0.0037
Brahman	50	2000_2018	IMF_percent	-0.036	-0.16	-0.12	333.333	-0.0063
Brahman	70	2000_2018	BirthWt_kg	1.1	0.77	-0.33	-30	-0.017
Brahman	70	2000_2018	Day200Wt_kg	13	17	4	30.7692	0.21
Brahman	70	2000_2018	Day400Wt_kg	16	27	11	68.75	0.58
Brahman	70	2000_2018	Day600Wt_kg	22	37	15	68.1818	0.79
Brahman	70	2000_2018	MatCowWt_kg	22	33	11	50	0.58
Brahman	70	2000_2018	CarcaseWt_kg	16	21	5	31.25	0.26
Brahman	70	2000_2016	Milk_kg	-0.82	-3	-2.2	268.293	-0.14
Brahman	70	2000_2004	RetailBeefYield_percent	0.15	0.7	0.55	366.667	0.11
Brahman	70	2000_2017	EyeMuscleArea_sqcm	1.2	3.8	2.6	216.667	0.14
Brahman	70	2000_2017	RibFat_mm	-0.1	0.51	0.61	-610	0.034
Brahman	70	2000_2018	RumpFat_mm	-0.11	-2.8	-2.7	2454.55	-0.14
Brahman	70	2000_2013	IMF_percent	-0.1	-0.22	-0.12	120	-0.0086

## Sheet: Droughtmaster
Breed	Accuracy	Period	Trait	Start	End	Change	ChangePercent	YearlyChange
Droughtmaster	50	2000_2018	BirthWt_kg	-0.44	0.37	0.81	-184.091	0.043
Droughtmaster	50	2000_2018	Day200Wt_kg	8.2	14	5.8	70.7317	0.31
Droughtmaster	50	2000_2018	Day400Wt_kg	13	21	8	61.5385	0.42
Droughtmaster	50	2000_2018	Day600Wt_kg	16	31	15	93.75	0.79
Droughtmaster	50	2000_2018	MatCowWt_kg	21	35	14	66.6667	0.74
Droughtmaster	50	2000_2018	CarcaseWt_kg	11	18	7	63.6364	0.37
Droughtmaster	50	2000_2018	Milk_kg	3.6	6.3	2.7	75	0.14
Droughtmaster	50	2000_2018	RetailBeefYield_percent	1.2	0.14	-1.1	-91.6667	-0.058
Droughtmaster	50	2000_2018	EyeMuscleArea_sqcm	0.68	2.1	1.4	205.882	0.074
Droughtmaster	50	2000_2018	RibFat_mm	-0.25	0.08	0.33	-132	0.017
Droughtmaster	50	2000_2018	RumpFat_mm	0.23	-0.043	-0.27	-117.391	-0.014
Droughtmaster	50	2000_2018	IMF_percent	-0.075	0.19	0.26	-346.667	0.014
Droughtmaster	70	2000_2018	BirthWt_kg	-0.79	0.34	1.1	-139.241	0.058
Droughtmaster	70	2000_2018	Day200Wt_kg	8.9	16	7.1	79.7753	0.37
Droughtmaster	70	2000_2018	Day400Wt_kg	15	23	8	53.3333	0.42
Droughtmaster	70	2000_2018	Day600Wt_kg	19	33	14	73.6842	0.74
Droughtmaster	70	2000_2017	MatCowWt_kg	24	28	4	16.6667	0.22
Droughtmaster	70	2000_2018	CarcaseWt_kg	14	15	1	7.14286	0.053
Droughtmaster	70	2000_2012	Milk_kg	3.9	8	4.1	105.128	0.32
Droughtmaster	70	2002_2010	RetailBeefYield_percent	0.75	0.25	-0.5	-66.6667	-0.062
Droughtmaster	70	2000_2015	EyeMuscleArea_sqcm	2.1	4.6	2.5	119.048	0.18
Droughtmaster	70	2000_2018	RibFat_mm	-0.25	-0.92	-0.67	268	-0.037
Droughtmaster	70	2000_2017	RumpFat_mm	-0.45	-0.75	-0.3	66.6667	-0.018
Droughtmaster	70	2000_2018	IMF_percent	-0.05	-0.35	-0.3	600	-0.017

## Sheet: SantaGertrudis
Breed	Accuracy	Period	Trait	Start	End	Change	ChangePercent	YearlyChange
SantaGertrudis	50	2000_2018	BirthWt_kg	1.2	1.1	-0.1	-8.33333	-0.0053
SantaGertrudis	50	2000_2018	Day200Wt_kg	1.8	11	9.2	511.111	0.48
SantaGertrudis	50	2000_2018	Day400Wt_kg	3.2	18	15	468.75	0.79
SantaGertrudis	50	2000_2018	Day600Wt_kg	3.3	25	22	666.667	1.2
SantaGertrudis	50	2000_2018	MatCowWt_kg	5.1	30	25	490.196	1.3
SantaGertrudis	50	2000_2018	CarcaseWt_kg	4.2	12	7.8	185.714	0.41
SantaGertrudis	50	2000_2018	Milk_kg	-0.0085	0.11	0.12	-1411.76	0.0063
SantaGertrudis	50	2000_2018	RetailBeefYield_percent	0.52	0.7	0.18	34.6154	0.0095
SantaGertrudis	50	2000_2018	EyeMuscleArea_sqcm	1.3	2.7	1.4	107.692	0.074
SantaGertrudis	50	2000_2018	RibFat_mm	0.12	0.28	0.16	133.333	0.0084
SantaGertrudis	50	2000_2018	RumpFat_mm	-0.07	-0.058	0.012	-17.1429	0.00063
SantaGertrudis	50	2000_2018	IMF_percent	0.059	0.086	0.027	45.7627	0.0014
SantaGertrudis	70	2000_2018	BirthWt_kg	1.6	1.1	-0.5	-31.25	-0.026
SantaGertrudis	70	2000_2018	Day200Wt_kg	3.8	12	8.2	215.789	0.43
SantaGertrudis	70	2000_2018	Day400Wt_kg	6.2	19	13	209.677	0.68
SantaGertrudis	70	2000_2018	Day600Wt_kg	7.3	27	20	273.973	1.1
SantaGertrudis	70	2000_2017	MatCowWt_kg	10	26	16	160	0.89
SantaGertrudis	70	2000_2017	CarcaseWt_kg	7.1	3	-4.1	-57.7465	-0.23
SantaGertrudis	70	2000_2013	Milk_kg	0.61	0	-0.61	-100	-0.044
SantaGertrudis	70	2000_2013	RetailBeefYield_percent	0.76	0.7	-0.06	-7.89474	-0.0043
SantaGertrudis	70	2000_2015	EyeMuscleArea_sqcm	1.8	3.4	1.6	88.8889	0.1
SantaGertrudis	70	2000_2017	RibFat_mm	0.15	1.3	1.2	800	0.067
SantaGertrudis	70	2000_2017	RumpFat_mm	-0.16	1	1.2	-750	0.067
SantaGertrudis	70	2000_2017	IMF_percent	-0.077	0.42	0.5	-649.351	0.028
